# Supplementary material for: The kinome of pineapple: catalog and insights into functions in crassulacean acid metabolism plants
Source: BMC Plant Biol. 2018 Sep 18;18:199. doi: 10.1186/s12870-018-1389-z (PMC6145126; doi:10.1186/s12870-018-1389-z)
Supplement: Supplementary file 1 — Table S1. Kinase domain annotation of 758 pineapple protein kinases. Table S2. Family classification of pineapple protein kinases and their related information. Table S3. The numbers of pineapple PK genes in different families. Table S4. Domain organization of 758 pineapple PKs. Table S5. List of 70 pineapple protein kinases containing multiple kinase domains. Table S6. Pineapple PK genes generated by segmental duplication. Table S7. Pineapple PK genes generated by tandem duplication. Table S8. Segmental and tandem duplication events and Ka/Ks values of pineapple protein kinases. Table S9. Alternative splicing types of PK genes in pineapple. Table S10. Average FPKM expression values of 758 pineapple kinase genes in 14 different tissues among developmental stages. Table S11. 494 genes in ten clusters with different expression patterns during development. Table S12. Average FPKM expression values of 758 pineapple kinase genes during 24-h in green leaf tip. Table S13. Average FPKM expression values of 758 pineapple kinase genes during 24-h in white leaf base. Table S14. Genes in ten clusters with different expression patterns. Table S15. Expression values of pineapple kinase genes generated by duplication during 24-h in both green and white leaf tissues. Table S16. The orthologs of 20 pineapple PKs in Arabidopsis. (XLSX 336 kb) [file 12870_2018_1389_MOESM1_ESM.xlsx]

## Sheet: Table S1
Table S1: Kinase domain annotation of 758 pineapple protein kinases.
Gene ID	Alignment start	Alignment end	Envelope start	Envelope end	HMM accession #	HMM name	HMM start	HMM end	HMM length	Bit score	E-value	% COVERAGE
Aco000141.1	838	1103	835	1106	PF00069.22	Pkinase	5	258	264	113.4	1.10E-32	96.21
Aco000177.1	79	353	75	354	PF07714.14	Pkinase_Tyr	5	259	260	164.5	2.50E-48	98.08
Aco000217.1	815	1068	748	1068	PF00069.22	Pkinase	91	264	264	90.6	9.50E-26	65.91
Aco000285.1	396	628	385	628	PF07714.14	Pkinase_Tyr	47	260	260	110.1	9.60E-32	82.31
Aco000290.1	436	572	433	575	PF07714.14	Pkinase_Tyr	4	140	260	79.9	1.60E-22	52.69
Aco000324.1	38	193	28	215	PF00069.22	Pkinase	70	214	264	66.2	2.60E-18	54.92
Aco000349.1	361	626	358	627	PF07714.14	Pkinase_Tyr	5	259	260	115.9	1.70E-33	98.08
Aco000387.1	815	1066	811	1066	PF07714.14	Pkinase_Tyr	14	260	260	68.7	4.20E-19	95.00
Aco000390.1	574	839	571	841	PF00069.22	Pkinase	5	260	264	165.4	1.40E-48	96.97
Aco000399.1	78	362	78	362	PF00069.22	Pkinase	1	264	264	231.1	1.30E-68	100.00
Aco000483.1	149	420	146	423	PF00069.22	Pkinase	4	261	264	162.1	1.50E-47	97.73
Aco000489.1	74	309	62	309	PF07714.14	Pkinase_Tyr	16	260	260	88.7	3.30E-25	94.23
Aco000572.1	79	338	77	338	PF07714.14	Pkinase_Tyr	3	260	260	198.8	8.30E-59	99.23
Aco000580.1	343	617	338	619	PF00069.22	Pkinase	6	259	264	132.9	1.10E-38	96.21
Aco000644.1	25	316	25	316	PF00069.22	Pkinase	1	264	264	224.9	1.00E-66	100.00
Aco000687.1	74	340	74	340	PF00069.22	Pkinase	1	264	264	206.8	3.40E-61	100.00
Aco000697.1	129	401	125	401	PF07714.14	Pkinase_Tyr	5	260	260	154.3	3.10E-45	98.46
Aco000698.1	175	443	174	445	PF00069.22	Pkinase	2	260	264	165.6	1.30E-48	98.11
Aco000718.1	592	885	590	885	PF00069.22	Pkinase	3	264	264	208.7	8.80E-62	99.24
Aco000752.1	31	227	27	229	PF00069.22	Pkinase	5	181	264	104.6	5.20E-30	67.05
Aco000775.1	398	646	358	646	PF07714.14	Pkinase_Tyr	44	260	260	74.4	8.00E-21	83.46
Aco000782.1	11	174	8	186	PF00069.22	Pkinase	4	153	264	92.5	2.50E-26	56.82
Aco000786.1	26	310	26	310	PF00069.22	Pkinase	1	264	264	174.9	1.80E-51	100.00
Aco000815.1	403	600	400	617	PF00069.22	Pkinase	4	195	264	135.3	2.10E-39	72.73
Aco000873.1	780	1076	777	1079	PF00069.22	Pkinase	4	258	264	118.7	2.50E-34	96.59
Aco000881.1	156	309	155	339	PF00069.22	Pkinase	2	152	264	128.7	2.30E-37	57.20
Aco000924.1	29	302	28	309	PF00069.22	Pkinase	2	194	264	76.5	1.90E-21	73.11
Aco000956.1	371	580	368	635	PF07714.14	Pkinase_Tyr	5	207	260	63	2.30E-17	78.08
Aco000964.1	126	399	124	402	PF00069.22	Pkinase	3	260	264	166	9.70E-49	97.73
Aco001021.1	513	786	510	787	PF07714.14	Pkinase_Tyr	4	259	260	162.2	1.30E-47	98.46
Aco001035.1	337	597	334	599	PF00069.22	Pkinase	4	259	264	120.1	9.40E-35	96.97
Aco001068.1	53	323	50	325	PF07714.14	Pkinase_Tyr	4	258	260	159.8	6.90E-47	98.08
Aco001079.1	729	980	729	981	PF07714.14	Pkinase_Tyr	1	259	260	232.5	4.30E-69	99.62
Aco001161.1	299	569	298	572	PF00069.22	Pkinase	2	259	264	151.1	3.30E-44	97.73
Aco001209.1	25	325	25	325	PF00069.22	Pkinase	1	264	264	251	1.10E-74	100.00
Aco001261.1	109	358	109	358	PF00069.22	Pkinase	1	264	264	237.4	1.60E-70	100.00
Aco001333.1	659	854	657	938	PF00069.22	Pkinase	4	195	264	157.2	4.40E-46	72.73
Aco001343.1	6	209	6	219	PF00069.22	Pkinase	1	199	264	191.3	1.80E-56	75.38
Aco001387.1	80	284	76	332	PF07714.14	Pkinase_Tyr	5	219	260	150.7	4.10E-44	82.69
Aco001414.1	61	315	58	315	PF00069.22	Pkinase	4	264	264	232.8	4.00E-69	98.86
Aco001446.1	82	360	78	360	PF07714.14	Pkinase_Tyr	5	260	260	160.2	5.10E-47	98.46
Aco001451.1	526	778	524	787	PF00069.22	Pkinase	3	254	264	129.4	1.40E-37	95.45
Aco001484.1	371	563	366	586	PF07714.14	Pkinase_Tyr	6	202	260	155.2	1.70E-45	75.77
Aco001517.1	77	375	72	377	PF07714.14	Pkinase_Tyr	6	258	260	154.6	2.70E-45	97.31
Aco001527.1	42	323	39	323	PF00069.22	Pkinase	6	264	264	246.2	3.20E-73	98.11
Aco001543.1	415	627	412	632	PF00069.22	Pkinase	4	198	264	145.4	1.80E-42	73.86
Aco001549.1	98	350	98	350	PF00069.22	Pkinase	1	264	264	262.7	3.00E-78	100.00
Aco001558.1	414	697	413	698	PF07714.14	Pkinase_Tyr	2	259	260	142.8	1.00E-41	99.23
Aco001583.1	263	515	258	517	PF07714.14	Pkinase_Tyr	7	258	260	76.6	1.60E-21	96.92
Aco001585.1	361	593	349	593	PF07714.14	Pkinase_Tyr	28	260	260	137	6.20E-40	89.62
Aco001625.1	14	268	14	268	PF00069.22	Pkinase	1	264	264	254.1	1.30E-75	100.00
Aco001640.1	688	895	686	955	PF07714.14	Pkinase_Tyr	3	215	260	144.5	3.10E-42	81.92
Aco001649.1	144	400	144	400	PF00069.22	Pkinase	1	264	264	260.2	1.80E-77	100.00
Aco001652.1	344	609	341	611	PF00069.22	Pkinase	4	260	264	139.6	1.10E-40	97.35
Aco001667.1	643	909	640	910	PF07714.14	Pkinase_Tyr	4	259	260	163.6	4.70E-48	98.46
Aco001720.1	746	947	743	1021	PF07714.14	Pkinase_Tyr	6	206	260	90	1.30E-25	77.31
Aco001721.1	296	557	293	558	PF07714.14	Pkinase_Tyr	4	259	260	167.1	4.10E-49	98.46
Aco001725.1	79	353	75	355	PF00069.22	Pkinase	5	260	264	173	7.10E-51	96.97
Aco001795.1	6	256	6	256	PF00069.22	Pkinase	1	264	264	260.6	1.30E-77	100.00
Aco001910.1	90	352	87	363	PF00069.22	Pkinase	4	254	264	144.7	2.90E-42	95.08
Aco001924.1	126	425	126	425	PF00069.22	Pkinase	1	264	264	225.1	8.50E-67	100.00
Aco002047.1	358	624	354	625	PF07714.14	Pkinase_Tyr	5	259	260	171	2.60E-50	98.08
Aco002048.1	348	612	345	616	PF07714.14	Pkinase_Tyr	4	256	260	171.5	1.80E-50	97.31
Aco002116.1	316	584	313	584	PF07714.14	Pkinase_Tyr	5	260	260	149.7	8.30E-44	98.46
Aco002120.1	180	328	166	389	PF00069.22	Pkinase	65	204	264	104.3	6.30E-30	53.03
Aco002132.1	284	549	281	551	PF00069.22	Pkinase	4	260	264	158.4	2.00E-46	97.35
Aco002164.1	73	347	70	348	PF07714.14	Pkinase_Tyr	4	259	260	191.7	1.20E-56	98.46
Aco002173.1	133	418	133	426	PF00069.22	Pkinase	1	252	264	63.7	1.50E-17	95.45
Aco002197.1	113	280	113	294	PF00069.22	Pkinase	1	163	264	147.9	3.10E-43	61.74
Aco002215.1	16	271	16	271	PF00069.22	Pkinase	1	264	264	254.3	1.10E-75	100.00
Aco002240.1	187	390	185	457	PF00069.22	Pkinase	3	202	264	145.7	1.40E-42	75.76
Aco002277.1	378	567	368	567	PF00069.22	Pkinase	68	264	264	177.7	2.60E-52	74.62
Aco002313.1	95	378	93	380	PF00069.22	Pkinase	3	260	264	121.7	3.00E-35	97.73
Aco002345.1	396	658	395	662	PF00069.22	Pkinase	2	258	264	164.1	3.50E-48	97.35
Aco002406.1	4	256	4	257	PF00069.22	Pkinase	1	263	264	228.4	8.70E-68	99.62
Aco002422.1	95	305	92	370	PF00069.22	Pkinase	4	207	264	147.9	3.20E-43	77.27
Aco002424.1	93	360	89	360	PF07714.14	Pkinase_Tyr	5	260	260	123.8	6.50E-36	98.46
Aco002551.1	324	593	322	593	PF07714.14	Pkinase_Tyr	3	260	260	168.9	1.20E-49	99.23
Aco002557.1	512	773	507	778	PF07714.14	Pkinase_Tyr	6	255	260	164.9	1.80E-48	96.15
Aco002654.1	221	472	220	472	PF00069.22	Pkinase	2	264	264	233.9	1.90E-69	99.62
Aco002675.1	1019	1288	1019	1290	PF00069.22	Pkinase	1	260	264	170.8	3.10E-50	98.48
Aco002681.1	530	724	527	733	PF00069.22	Pkinase	5	194	264	155.3	1.70E-45	71.97
Aco003044.1	313	535	312	580	PF00069.22	Pkinase	2	224	264	146.3	9.70E-43	84.47
Aco003063.1	805	1063	803	1065	PF07714.14	Pkinase_Tyr	4	258	260	163.7	4.30E-48	98.08
Aco003076.1	359	500	359	507	PF00069.22	Pkinase	1	134	264	95.8	2.50E-27	50.76
Aco003082.1	214	367	213	410	PF00069.22	Pkinase	2	152	264	126.4	1.10E-36	57.20
Aco003203.1	115	398	113	400	PF00069.22	Pkinase	3	259	264	145.7	1.50E-42	97.35
Aco003225.1	65	220	63	244	PF00069.22	Pkinase	99	258	264	128.6	2.50E-37	60.61
Aco003229.1	36	294	36	294	PF00069.22	Pkinase	1	264	264	244.4	1.10E-72	100.00
Aco003290.1	337	600	336	607	PF00069.22	Pkinase	2	255	264	156.9	5.70E-46	96.21
Aco003345.1	676	937	674	939	PF00069.22	Pkinase	3	260	264	159.3	1.00E-46	97.73
Aco003346.1	698	968	696	970	PF00069.22	Pkinase	3	260	264	140.2	6.90E-41	97.73
Aco003380.1	169	453	169	453	PF00069.22	Pkinase	1	264	264	235.7	5.00E-70	100.00
Aco003410.1	629	837	626	895	PF07714.14	Pkinase_Tyr	4	207	260	157.9	2.60E-46	78.46
Aco003435.1	627	900	626	902	PF00069.22	Pkinase	2	259	264	133.9	5.80E-39	97.73
Aco003437.1	219	461	203	463	PF07714.14	Pkinase_Tyr	24	258	260	157.2	4.10E-46	90.38
Aco003455.1	484	753	481	754	PF07714.14	Pkinase_Tyr	4	259	260	158.1	2.20E-46	98.46
Aco003461.1	66	325	66	325	PF00069.22	Pkinase	1	264	264	245.1	7.10E-73	100.00
Aco003479.1	115	277	112	285	PF00069.22	Pkinase	4	151	264	95.3	3.40E-27	56.06
Aco003484.1	403	713	399	717	PF00069.22	Pkinase	6	258	264	96.9	1.10E-27	95.83
Aco003490.1	486	751	482	754	PF07714.14	Pkinase_Tyr	5	257	260	89	2.70E-25	97.31
Aco003499.1	573	744	556	744	PF00069.22	Pkinase	119	264	264	142.2	1.70E-41	55.30
Aco003500.1	343	540	323	598	PF07714.14	Pkinase_Tyr	31	207	260	90.2	1.20E-25	68.08
Aco003537.1	615	812	613	825	PF07714.14	Pkinase_Tyr	3	205	260	157.4	3.60E-46	78.08
Aco003560.1	192	462	189	466	PF00069.22	Pkinase	4	258	264	148.3	2.40E-43	96.59
Aco003624.1	67	352	67	352	PF00069.22	Pkinase	1	264	264	229.2	5.10E-68	100.00
Aco003712.1	72	361	72	361	PF00069.22	Pkinase	1	264	264	242.6	4.10E-72	100.00
Aco003845.1	815	1020	810	1034	PF00069.22	Pkinase	6	198	264	128.6	2.40E-37	73.11
Aco003902.1	829	1025	826	1045	PF00069.22	Pkinase	4	196	264	147.3	4.80E-43	73.11
Aco003973.1	86	361	84	361	PF07714.14	Pkinase_Tyr	3	260	260	159.7	7.20E-47	99.23
Aco004000.1	417	686	415	686	PF07714.14	Pkinase_Tyr	3	260	260	139.7	9.20E-41	99.23
Aco004026.1	42	304	42	304	PF00069.22	Pkinase	1	264	264	239.2	4.50E-71	100.00
Aco004065.1	39	183	37	183	PF00069.22	Pkinase	116	264	264	129.3	1.40E-37	56.44
Aco004078.1	301	585	300	587	PF00069.22	Pkinase	2	260	264	150.8	4.20E-44	98.11
Aco004119.1	312	581	309	583	PF00069.22	Pkinase	4	260	264	152.8	1.00E-44	97.35
Aco004254.1	86	362	84	362	PF07714.14	Pkinase_Tyr	3	260	260	199.4	5.50E-59	99.23
Aco004270.1	718	968	717	969	PF07714.14	Pkinase_Tyr	2	259	260	209.5	4.70E-62	99.23
Aco004277.1	79	353	75	353	PF07714.14	Pkinase_Tyr	5	260	260	158.3	2.00E-46	98.46
Aco004285.1	43	183	43	189	PF00069.22	Pkinase	1	132	264	69.8	2.00E-19	50.00
Aco004296.1	123	347	120	389	PF07714.14	Pkinase_Tyr	5	234	260	167.8	2.50E-49	88.46
Aco004306.1	541	803	539	805	PF00069.22	Pkinase	4	259	264	167.1	4.30E-49	96.97
Aco004307.1	541	804	539	806	PF00069.22	Pkinase	4	260	264	170.7	3.40E-50	97.35
Aco004308.1	563	826	561	828	PF00069.22	Pkinase	4	260	264	172.4	1.00E-50	97.35
Aco004315.1	252	521	251	523	PF00069.22	Pkinase	2	260	264	149.2	1.30E-43	98.11
Aco004316.1	56	340	56	340	PF00069.22	Pkinase	1	264	264	217.9	1.40E-64	100.00
Aco004322.1	22	278	22	278	PF00069.22	Pkinase	1	264	264	244.4	1.20E-72	100.00
Aco004323.1	20	274	20	274	PF00069.22	Pkinase	1	264	264	250	2.30E-74	100.00
Aco004328.1	77	380	74	380	PF00069.22	Pkinase	6	264	264	235.7	5.10E-70	98.11
Aco004384.1	301	546	292	547	PF07714.14	Pkinase_Tyr	45	259	260	125.7	1.70E-36	82.69
Aco004413.1	256	524	252	524	PF07714.14	Pkinase_Tyr	6	260	260	155.2	1.70E-45	98.08
Aco004442.1	176	371	174	380	PF07714.14	Pkinase_Tyr	3	162	260	60.7	1.10E-16	61.54
Aco004473.1	623	834	621	893	PF00069.22	Pkinase	3	203	264	144.9	2.60E-42	76.14
Aco004495.1	40	330	39	330	PF00069.22	Pkinase	2	264	264	227.9	1.20E-67	99.62
Aco004508.1	8	277	5	277	PF00069.22	Pkinase	4	264	264	179.8	5.90E-53	98.86
Aco004531.1	98	418	98	418	PF00069.22	Pkinase	1	264	264	173.7	4.30E-51	100.00
Aco004544.1	21	267	20	267	PF00069.22	Pkinase	2	264	264	221.1	1.40E-65	99.62
Aco004627.1	90	355	85	361	PF00069.22	Pkinase	6	258	264	160.5	4.40E-47	95.83
Aco004658.1	324	589	322	591	PF00069.22	Pkinase	3	259	264	153.9	4.70E-45	97.35
Aco004693.1	77	350	73	350	PF07714.14	Pkinase_Tyr	6	260	260	161.9	1.60E-47	98.08
Aco004764.1	605	911	604	911	PF00069.22	Pkinase	2	264	264	212.5	6.00E-63	99.62
Aco004789.1	169	453	169	453	PF00069.22	Pkinase	1	264	264	238.1	9.40E-71	100.00
Aco004805.1	702	965	701	967	PF00069.22	Pkinase	2	260	264	155.5	1.50E-45	98.11
Aco004806.1	414	579	402	585	PF00069.22	Pkinase	41	197	264	117.9	4.40E-34	59.47
Aco004856.1	841	1037	838	1049	PF00069.22	Pkinase	4	196	264	145.4	1.80E-42	73.11
Aco004880.1	165	449	165	449	PF00069.22	Pkinase	1	264	264	227.9	1.30E-67	100.00
Aco004925.1	61	204	58	204	PF00069.22	Pkinase	117	264	264	127	7.20E-37	56.06
Aco004931.1	14	263	12	263	PF00069.22	Pkinase	3	264	264	250.8	1.20E-74	99.24
Aco004945.1	342	601	338	603	PF07714.14	Pkinase_Tyr	6	258	260	129.8	9.40E-38	97.31
Aco004994.1	1613	1887	1610	1889	PF00069.22	Pkinase	4	260	264	170.4	4.20E-50	97.35
Aco005064.1	220	487	217	488	PF07714.14	Pkinase_Tyr	4	259	260	157.8	2.70E-46	98.46
Aco005069.1	792	990	790	1002	PF07714.14	Pkinase_Tyr	5	203	260	97.6	6.40E-28	76.54
Aco005072.1	524	786	519	789	PF07714.14	Pkinase_Tyr	6	257	260	156.7	5.90E-46	96.92
Aco005092.1	89	245	88	248	PF00069.22	Pkinase	2	138	264	91.5	5.00E-26	51.89
Aco005141.1	102	360	102	360	PF00069.22	Pkinase	1	264	264	250.9	1.20E-74	100.00
Aco005165.1	482	750	479	753	PF07714.14	Pkinase_Tyr	4	257	260	89.9	1.40E-25	97.69
Aco005202.1	76	351	73	351	PF07714.14	Pkinase_Tyr	4	260	260	201.2	1.60E-59	98.85
Aco005210.1	4	205	4	257	PF00069.22	Pkinase	1	199	264	188.5	1.30E-55	75.38
Aco005225.1	19	229	19	250	PF00069.22	Pkinase	1	201	264	197.2	2.80E-58	76.14
Aco005346.1	25	316	25	316	PF00069.22	Pkinase	1	264	264	228.7	6.80E-68	100.00
Aco005357.1	176	444	175	446	PF00069.22	Pkinase	2	260	264	166.6	6.10E-49	98.11
Aco005426.1	117	408	117	408	PF00069.22	Pkinase	1	264	264	223.9	2.00E-66	100.00
Aco005448.1	362	623	359	624	PF07714.14	Pkinase_Tyr	5	259	260	99.8	1.40E-28	98.08
Aco005476.1	636	898	635	898	PF07714.14	Pkinase_Tyr	2	260	260	210.5	2.30E-62	99.62
Aco005541.1	874	1156	873	1159	PF00069.22	Pkinase	2	260	264	152	1.70E-44	98.11
Aco005595.1	669	935	665	936	PF07714.14	Pkinase_Tyr	5	259	260	166.7	5.40E-49	98.08
Aco005640.1	70	324	69	324	PF00069.22	Pkinase	2	264	264	209	7.00E-62	99.62
Aco005649.1	1841	2113	1840	2113	PF07714.14	Pkinase_Tyr	3	260	260	170.7	3.20E-50	99.23
Aco005689.1	779	1048	779	1051	PF00069.22	Pkinase	1	259	264	156.8	5.80E-46	98.11
Aco005707.1	131	407	127	407	PF07714.14	Pkinase_Tyr	5	260	260	158.4	1.80E-46	98.46
Aco005766.1	10	227	9	254	PF00069.22	Pkinase	2	212	264	90.5	9.80E-26	79.92
Aco005857.1	10	227	9	255	PF00069.22	Pkinase	2	212	264	96.4	1.60E-27	79.92
Aco005890.1	365	616	363	625	PF00069.22	Pkinase	3	253	264	139.9	8.90E-41	95.08
Aco005901.1	725	944	722	956	PF07714.14	Pkinase_Tyr	4	214	260	142.9	9.70E-42	81.15
Aco005904.1	725	944	722	957	PF07714.14	Pkinase_Tyr	4	214	260	145.7	1.40E-42	81.15
Aco005925.1	818	1088	818	1091	PF00069.22	Pkinase	1	259	264	155.4	1.60E-45	98.11
Aco005929.1	62	377	60	377	PF00069.22	Pkinase	11	264	264	160.2	5.70E-47	96.21
Aco005957.1	401	666	397	667	PF07714.14	Pkinase_Tyr	5	259	260	140.8	4.30E-41	98.08
Aco005967.1	1523	1790	1521	1790	PF07714.14	Pkinase_Tyr	3	260	260	173	6.20E-51	99.23
Aco005980.1	529	803	527	805	PF00069.22	Pkinase	3	260	264	153.7	5.20E-45	97.73
Aco005986.1	357	633	353	635	PF07714.14	Pkinase_Tyr	5	258	260	170.7	3.20E-50	97.69
Aco005992.1	118	352	118	414	PF00069.22	Pkinase	1	212	264	56.9	1.80E-15	80.30
Aco006012.1	287	523	273	523	PF07714.14	Pkinase_Tyr	27	260	260	215	9.60E-64	90.00
Aco006025.1	219	453	215	453	PF07714.14	Pkinase_Tyr	46	260	260	157.6	3.30E-46	82.69
Aco006041.1	342	543	340	571	PF00069.22	Pkinase	3	201	264	152	1.70E-44	75.38
Aco006066.1	71	336	71	336	PF00069.22	Pkinase	1	264	264	244.3	1.20E-72	100.00
Aco006075.1	260	494	236	495	PF07714.14	Pkinase_Tyr	45	259	260	140.2	6.50E-41	82.69
Aco006167.1	326	594	323	596	PF07714.14	Pkinase_Tyr	4	258	260	152.7	9.70E-45	98.08
Aco006170.1	90	314	80	315	PF07714.14	Pkinase_Tyr	45	259	260	190.2	3.50E-56	82.69
Aco006212.1	27	318	27	318	PF00069.22	Pkinase	1	264	264	229.9	3.00E-68	100.00
Aco006364.1	258	528	257	528	PF07714.14	Pkinase_Tyr	2	260	260	165.4	1.30E-48	99.62
Aco006378.1	59	343	59	343	PF00069.22	Pkinase	1	264	264	221	1.50E-65	100.00
Aco006408.1	423	723	419	725	PF00069.22	Pkinase	7	260	264	93.4	1.30E-26	96.21
Aco006433.1	252	519	249	519	PF07714.14	Pkinase_Tyr	6	260	260	170.3	4.10E-50	98.08
Aco006455.1	170	437	169	440	PF00069.22	Pkinase	2	260	264	161	3.10E-47	98.11
Aco006468.1	553	843	549	844	PF07714.14	Pkinase_Tyr	5	259	260	119.1	1.80E-34	98.08
Aco006512.1	307	552	303	554	PF07714.14	Pkinase_Tyr	5	258	260	83.6	1.20E-23	97.69
Aco006559.1	768	1019	767	1032	PF00069.22	Pkinase	2	252	264	138.5	2.30E-40	95.08
Aco006560.1	135	388	134	388	PF07714.14	Pkinase_Tyr	2	260	260	223.4	2.70E-66	99.62
Aco006574.1	177	434	174	439	PF00069.22	Pkinase	4	256	264	137.6	4.40E-40	95.83
Aco006575.1	516	770	516	770	PF07714.14	Pkinase_Tyr	1	260	260	222.1	6.60E-66	100.00
Aco006620.1	2758	3021	2754	3022	PF07714.14	Pkinase_Tyr	5	259	260	154.7	2.40E-45	98.08
Aco006695.1	891	1164	890	1166	PF00069.22	Pkinase	2	260	264	172	1.30E-50	98.11
Aco006700.1	17	205	1	205	PF00069.22	Pkinase	65	264	264	173.8	4.00E-51	75.76
Aco006792.1	109	344	92	344	PF00069.22	Pkinase	50	264	264	68.9	3.90E-19	81.44
Aco006820.1	18	277	18	277	PF00069.22	Pkinase	1	264	264	270.7	1.10E-80	100.00
Aco006886.1	133	321	122	376	PF00069.22	Pkinase	50	211	264	80.7	9.90E-23	61.36
Aco006888.1	90	364	85	366	PF07714.14	Pkinase_Tyr	6	258	260	165.9	9.40E-49	97.31
Aco006932.1	362	632	361	635	PF00069.22	Pkinase	2	260	264	167.6	3.00E-49	98.11
Aco006976.1	9	228	9	263	PF00069.22	Pkinase	1	213	264	86.3	1.90E-24	80.68
Aco006982.1	422	689	420	689	PF07714.14	Pkinase_Tyr	3	260	260	155.8	1.10E-45	99.23
Aco007036.1	86	351	81	357	PF00069.22	Pkinase	6	258	264	168.1	2.20E-49	95.83
Aco007044.1	430	730	428	730	PF00069.22	Pkinase	3	264	264	173.7	4.20E-51	99.24
Aco007047.1	87	345	87	345	PF00069.22	Pkinase	1	264	264	253.1	2.60E-75	100.00
Aco007071.1	412	555	400	566	PF07714.14	Pkinase_Tyr	14	155	260	53.4	1.90E-14	54.62
Aco007115.1	177	448	173	448	PF07714.14	Pkinase_Tyr	5	260	260	91.4	5.20E-26	98.46
Aco007120.1	669	870	666	933	PF00069.22	Pkinase	4	200	264	142.5	1.40E-41	74.62
Aco007130.1	343	608	340	627	PF00069.22	Pkinase	4	259	264	127.8	4.20E-37	96.97
Aco007136.1	591	857	590	859	PF00069.22	Pkinase	2	260	264	161.4	2.40E-47	98.11
Aco007154.1	668	934	665	935	PF07714.14	Pkinase_Tyr	4	259	260	158.5	1.60E-46	98.46
Aco007170.1	367	632	366	635	PF00069.22	Pkinase	2	259	264	167.6	3.10E-49	97.73
Aco007177.1	1033	1298	1032	1300	PF00069.22	Pkinase	2	259	264	166.5	6.70E-49	97.73
Aco007183.1	364	629	363	631	PF00069.22	Pkinase	2	259	264	165.1	1.70E-48	97.73
Aco007185.1	368	630	367	633	PF00069.22	Pkinase	2	258	264	153.8	5.00E-45	97.35
Aco007330.1	193	460	192	463	PF00069.22	Pkinase	2	259	264	163.3	6.20E-48	97.73
Aco007358.1	436	687	435	687	PF07714.14	Pkinase_Tyr	2	260	260	230.2	2.30E-68	99.62
Aco007409.1	117	382	113	384	PF00069.22	Pkinase	5	260	264	157.7	3.20E-46	96.97
Aco007424.1	80	361	78	363	PF07714.14	Pkinase_Tyr	3	258	260	149.4	1.00E-43	98.46
Aco007481.1	76	274	73	278	PF07714.14	Pkinase_Tyr	4	200	260	149	1.30E-43	75.77
Aco007484.1	354	619	351	621	PF07714.14	Pkinase_Tyr	5	258	260	116.5	1.10E-33	97.69
Aco007507.1	2	233	1	233	PF00069.22	Pkinase	22	264	264	215.6	6.70E-64	92.05
Aco007550.1	18	294	18	294	PF00069.22	Pkinase	1	264	264	196.2	5.70E-58	100.00
Aco007566.1	62	357	59	359	PF00069.22	Pkinase	6	260	264	116.3	1.30E-33	96.59
Aco007586.1	123	371	123	371	PF00069.22	Pkinase	1	264	264	203.1	4.40E-60	100.00
Aco007599.1	150	417	148	419	PF07714.14	Pkinase_Tyr	4	258	260	66.6	1.90E-18	98.08
Aco007664.1	336	598	333	601	PF00069.22	Pkinase	4	259	264	87.6	7.50E-25	96.97
Aco007707.1	315	581	314	583	PF00069.22	Pkinase	2	258	264	170.9	3.10E-50	97.35
Aco007751.1	10	227	9	264	PF00069.22	Pkinase	2	212	264	97.5	7.60E-28	79.92
Aco007752.1	114	263	113	283	PF00069.22	Pkinase	2	150	264	141.7	2.40E-41	56.44
Aco007771.1	551	805	551	805	PF07714.14	Pkinase_Tyr	1	260	260	243	2.80E-72	100.00
Aco007784.1	393	542	391	556	PF00069.22	Pkinase	3	149	264	121.4	3.70E-35	55.68
Aco007842.1	223	400	223	401	PF07714.14	Pkinase_Tyr	1	176	260	130.9	4.40E-38	67.69
Aco007878.1	335	598	330	599	PF07714.14	Pkinase_Tyr	6	259	260	129	1.70E-37	97.69
Aco007887.1	65	226	64	226	PF00069.22	Pkinase	99	264	264	148.1	2.70E-43	62.88
Aco007916.1	708	962	703	965	PF00069.22	Pkinase	16	260	264	76	2.60E-21	92.80
Aco007932.1	269	524	268	524	PF00069.22	Pkinase	2	264	264	242.5	4.20E-72	99.62
Aco007993.1	170	454	170	454	PF00069.22	Pkinase	1	264	264	237.9	1.10E-70	100.00
Aco008052.1	316	536	316	556	PF00069.22	Pkinase	1	168	264	139	1.60E-40	63.64
Aco008069.1	55	322	46	322	PF07714.14	Pkinase_Tyr	13	260	260	131.5	2.80E-38	95.38
Aco008096.1	167	353	162	424	PF00069.22	Pkinase	7	198	264	76.8	1.50E-21	72.73
Aco008181.1	835	1097	834	1097	PF07714.14	Pkinase_Tyr	2	260	260	203.7	2.70E-60	99.62
Aco008188.1	178	445	177	448	PF00069.22	Pkinase	2	260	264	161.7	1.90E-47	98.11
Aco008201.1	35	291	35	291	PF00069.22	Pkinase	1	264	264	216.4	3.90E-64	100.00
Aco008217.1	655	870	653	944	PF00069.22	Pkinase	3	199	264	138.9	1.70E-40	74.62
Aco008248.1	45	317	42	318	PF07714.14	Pkinase_Tyr	4	259	260	132.7	1.20E-38	98.46
Aco008313.1	353	553	350	609	PF07714.14	Pkinase_Tyr	5	212	260	103.2	1.20E-29	80.00
Aco008318.1	387	653	385	653	PF07714.14	Pkinase_Tyr	3	260	260	134.3	4.20E-39	99.23
Aco008319.1	139	391	137	391	PF07714.14	Pkinase_Tyr	3	260	260	226.4	3.30E-67	99.23
Aco008326.1	556	809	555	809	PF07714.14	Pkinase_Tyr	2	260	260	221.8	7.90E-66	99.62
Aco008478.1	922	1182	919	1184	PF07714.14	Pkinase_Tyr	4	258	260	164.8	2.00E-48	98.08
Aco008481.1	500	720	498	767	PF00069.22	Pkinase	4	221	264	152.4	1.30E-44	82.58
Aco008525.1	543	736	539	767	PF07714.14	Pkinase_Tyr	5	202	260	160.8	3.30E-47	76.15
Aco008540.1	106	399	106	399	PF00069.22	Pkinase	1	264	264	208	1.50E-61	100.00
Aco008550.1	129	306	128	309	PF00069.22	Pkinase	109	259	264	137.3	5.40E-40	57.20
Aco008557.1	391	649	390	649	PF00069.22	Pkinase	2	264	264	230.2	2.50E-68	99.62
Aco008603.1	911	1183	910	1185	PF00069.22	Pkinase	2	260	264	164.3	3.20E-48	98.11
Aco008608.1	366	635	363	638	PF07714.14	Pkinase_Tyr	5	257	260	154.5	2.90E-45	97.31
Aco008610.1	382	653	381	656	PF00069.22	Pkinase	2	259	264	161.8	1.90E-47	97.73
Aco008611.1	364	633	361	636	PF00069.22	Pkinase	4	259	264	161.4	2.40E-47	96.97
Aco008616.1	90	358	87	362	PF00069.22	Pkinase	4	258	264	164.7	2.30E-48	96.59
Aco008617.1	351	622	350	625	PF00069.22	Pkinase	2	259	264	163	7.50E-48	97.73
Aco008618.1	362	584	361	636	PF00069.22	Pkinase	2	220	264	155.6	1.40E-45	82.95
Aco008627.1	718	950	700	950	PF07714.14	Pkinase_Tyr	44	260	260	136.1	1.20E-39	83.46
Aco008633.1	423	698	417	700	PF00069.22	Pkinase	7	260	264	67.9	8.00E-19	96.21
Aco008644.1	294	497	293	553	PF00069.22	Pkinase	2	201	264	147.6	3.70E-43	75.76
Aco008675.1	186	490	185	490	PF00069.22	Pkinase	2	264	264	222.5	5.50E-66	99.62
Aco008722.1	538	807	537	810	PF00069.22	Pkinase	2	259	264	172.9	7.20E-51	97.73
Aco008755.1	2	207	1	207	PF00069.22	Pkinase	53	264	264	195.4	1.00E-57	80.30
Aco008788.1	125	410	125	418	PF00069.22	Pkinase	1	252	264	62.2	4.40E-17	95.45
Aco008813.1	4	257	4	258	PF00069.22	Pkinase	1	263	264	210.7	2.20E-62	99.62
Aco008844.1	709	984	708	986	PF00069.22	Pkinase	2	258	264	150	7.20E-44	97.35
Aco008848.1	1683	1957	1682	1961	PF00069.22	Pkinase	2	258	264	143.5	6.90E-42	97.35
Aco008965.1	11	229	10	259	PF00069.22	Pkinase	2	213	264	91	6.90E-26	80.30
Aco009011.1	16	164	15	168	PF00069.22	Pkinase	2	151	264	145	2.40E-42	56.82
Aco009019.1	216	441	213	466	PF00069.22	Pkinase	4	203	264	58.9	4.40E-16	75.76
Aco009035.1	95	329	89	329	PF00069.22	Pkinase	25	264	264	222.2	6.70E-66	90.91
Aco009110.1	2625	2889	2623	2891	PF00069.22	Pkinase	4	260	264	157.1	4.70E-46	97.35
Aco009194.1	95	375	93	375	PF07714.14	Pkinase_Tyr	3	260	260	152.3	1.30E-44	99.23
Aco009195.1	63	281	63	340	PF00069.22	Pkinase	1	212	264	156.6	7.00E-46	80.30
Aco009208.1	82	340	82	340	PF00069.22	Pkinase	1	264	264	248.1	8.70E-74	100.00
Aco009275.1	498	759	496	762	PF00069.22	Pkinase	4	258	264	154.7	2.70E-45	96.59
Aco009311.1	137	292	71	294	PF07714.14	Pkinase_Tyr	97	258	260	30.7	1.70E-07	62.31
Aco009315.1	511	761	509	769	PF00069.22	Pkinase	3	254	264	142.4	1.50E-41	95.45
Aco009339.1	138	423	136	428	PF00069.22	Pkinase	5	259	264	151	3.60E-44	96.59
Aco009362.1	703	998	701	1000	PF00069.22	Pkinase	3	260	264	131.8	2.60E-38	97.73
Aco009383.1	90	366	85	366	PF07714.14	Pkinase_Tyr	6	260	260	166.8	5.00E-49	98.08
Aco009411.1	129	391	129	391	PF00069.22	Pkinase	1	264	264	234	1.70E-69	100.00
Aco009454.1	438	708	434	708	PF07714.14	Pkinase_Tyr	5	260	260	115.4	2.40E-33	98.46
Aco009459.1	398	667	384	669	PF00069.22	Pkinase	28	259	264	121.4	3.70E-35	87.88
Aco009512.1	785	1045	782	1045	PF07714.14	Pkinase_Tyr	4	260	260	212.2	7.00E-63	98.85
Aco009518.1	416	700	413	700	PF07714.14	Pkinase_Tyr	4	260	260	124.1	5.40E-36	98.85
Aco009585.1	771	974	768	1041	PF00069.22	Pkinase	5	198	264	92.8	1.90E-26	73.48
Aco009586.1	277	548	276	550	PF00069.22	Pkinase	2	260	264	151.1	3.20E-44	98.11
Aco009597.1	94	369	90	370	PF07714.14	Pkinase_Tyr	5	259	260	166.3	7.10E-49	98.08
Aco009623.1	196	452	194	452	PF07714.14	Pkinase_Tyr	3	260	260	221.6	9.20E-66	99.23
Aco009680.1	772	1049	746	1051	PF00069.22	Pkinase	38	260	264	123.4	9.40E-36	84.47
Aco009694.1	789	1057	777	1057	PF07714.14	Pkinase_Tyr	11	260	260	181.2	2.00E-53	96.15
Aco009725.1	416	688	415	688	PF00069.22	Pkinase	2	264	264	200.5	2.90E-59	99.62
Aco009739.1	510	774	507	776	PF00069.22	Pkinase	5	260	264	168	2.30E-49	96.97
Aco009759.1	169	443	166	446	PF00069.22	Pkinase	4	259	264	134.3	4.40E-39	96.97
Aco009838.1	790	1047	788	1049	PF00069.22	Pkinase	3	259	264	133.7	6.70E-39	97.35
Aco009845.1	380	636	370	639	PF00069.22	Pkinase	15	258	264	71.4	6.80E-20	92.42
Aco009853.1	737	977	736	1037	PF00069.22	Pkinase	2	221	264	139.1	1.50E-40	83.33
Aco009856.1	832	1055	831	1131	PF00069.22	Pkinase	2	204	264	137.4	5.00E-40	76.89
Aco009860.1	886	1090	884	1128	PF00069.22	Pkinase	3	198	264	107.8	5.30E-31	74.24
Aco009870.1	961	1167	959	1246	PF00069.22	Pkinase	3	200	264	125.7	1.90E-36	75.00
Aco009877.1	995	1246	993	1295	PF00069.22	Pkinase	3	229	264	136.2	1.10E-39	85.98
Aco009887.1	117	265	116	276	PF00069.22	Pkinase	2	149	264	145.3	2.00E-42	56.06
Aco009920.1	645	915	642	915	PF07714.14	Pkinase_Tyr	4	260	260	160.9	3.00E-47	98.85
Aco009956.1	68	325	67	325	PF00069.22	Pkinase	2	264	264	221.4	1.20E-65	99.62
Aco009964.1	702	975	701	977	PF00069.22	Pkinase	2	261	264	150.8	4.20E-44	98.48
Aco010006.1	85	369	85	369	PF00069.22	Pkinase	1	264	264	218.9	7.10E-65	100.00
Aco010011.1	115	325	113	389	PF00069.22	Pkinase	3	203	264	146.4	8.80E-43	76.14
Aco010015.1	16	270	16	270	PF00069.22	Pkinase	1	264	264	251.3	9.00E-75	100.00
Aco010017.1	12	266	12	266	PF00069.22	Pkinase	1	264	264	253.8	1.50E-75	100.00
Aco010060.1	43	310	41	312	PF07714.14	Pkinase_Tyr	3	258	260	152.7	1.00E-44	98.46
Aco010089.1	226	504	225	506	PF00069.22	Pkinase	2	260	264	156.6	7.00E-46	98.11
Aco010095.1	9	264	9	266	PF00069.22	Pkinase	1	261	264	210.8	2.00E-62	98.86
Aco010104.1	1194	1458	1191	1459	PF07714.14	Pkinase_Tyr	4	259	260	158.5	1.70E-46	98.46
Aco010158.1	336	606	335	609	PF00069.22	Pkinase	2	260	264	169.5	8.20E-50	98.11
Aco010177.1	822	1083	820	1083	PF07714.14	Pkinase_Tyr	3	260	260	218.7	7.10E-65	99.23
Aco010186.1	387	660	384	660	PF07714.14	Pkinase_Tyr	5	260	260	83.6	1.20E-23	98.46
Aco010209.1	210	473	205	476	PF00069.22	Pkinase	6	259	264	143.3	7.90E-42	96.21
Aco010226.1	176	443	171	446	PF00069.22	Pkinase	6	260	264	163	7.60E-48	96.59
Aco010263.1	138	398	133	398	PF07714.14	Pkinase_Tyr	48	260	260	72.5	2.90E-20	81.92
Aco010268.1	377	635	366	637	PF07714.14	Pkinase_Tyr	13	258	260	67.6	9.50E-19	94.62
Aco010299.1	60	327	58	328	PF07714.14	Pkinase_Tyr	3	259	260	156.6	6.60E-46	98.85
Aco010471.1	599	867	599	869	PF00069.22	Pkinase	1	260	264	158.8	1.50E-46	98.48
Aco010534.1	715	981	713	983	PF00069.22	Pkinase	3	259	264	146.8	6.60E-43	97.35
Aco010575.1	131	384	118	384	PF00069.22	Pkinase	43	264	264	186.8	4.30E-55	84.09
Aco010588.1	715	993	713	995	PF00069.22	Pkinase	3	259	264	154.3	3.40E-45	97.35
Aco010615.1	541	795	536	798	PF00069.22	Pkinase	6	258	264	145.4	1.80E-42	95.83
Aco010705.1	268	539	267	541	PF00069.22	Pkinase	2	260	264	145.9	1.30E-42	98.11
Aco010759.1	230	367	229	375	PF00069.22	Pkinase	2	134	264	89.6	1.90E-25	50.38
Aco010760.1	50	318	46	318	PF07714.14	Pkinase_Tyr	6	260	260	158	2.40E-46	98.08
Aco010761.1	164	434	162	436	PF07714.14	Pkinase_Tyr	3	258	260	165.2	1.50E-48	98.46
Aco010787.1	23	175	23	208	PF00069.22	Pkinase	1	153	264	110.1	1.00E-31	57.95
Aco010805.1	158	312	157	328	PF00069.22	Pkinase	2	153	264	131	4.30E-38	57.58
Aco010819.1	9	227	9	265	PF00069.22	Pkinase	1	212	264	97.8	6.10E-28	80.30
Aco010889.1	240	483	240	483	PF00069.22	Pkinase	1	264	264	164.2	3.30E-48	100.00
Aco010940.1	424	687	422	690	PF00069.22	Pkinase	3	259	264	162.9	8.10E-48	97.35
Aco010993.1	498	727	494	763	PF07714.14	Pkinase_Tyr	6	224	260	163.1	6.50E-48	84.23
Aco011021.1	635	899	634	902	PF07714.14	Pkinase_Tyr	3	257	260	162.2	1.20E-47	98.08
Aco011034.1	88	352	84	360	PF00069.22	Pkinase	5	256	264	162.6	1.00E-47	95.45
Aco011070.1	9	283	7	283	PF00069.22	Pkinase	3	264	264	174.9	1.90E-51	99.24
Aco011081.1	246	499	243	499	PF07714.14	Pkinase_Tyr	5	260	260	66.7	1.70E-18	98.46
Aco011086.1	320	552	309	553	PF07714.14	Pkinase_Tyr	28	259	260	137.8	3.60E-40	89.23
Aco011102.1	511	776	508	776	PF07714.14	Pkinase_Tyr	4	260	260	141.2	3.30E-41	98.85
Aco011132.1	19	286	19	286	PF00069.22	Pkinase	1	264	264	180.5	3.50E-53	100.00
Aco011158.1	618	884	617	886	PF00069.22	Pkinase	2	260	264	160.1	6.00E-47	98.11
Aco011178.1	570	835	567	837	PF00069.22	Pkinase	4	260	264	159.2	1.10E-46	97.35
Aco011233.1	51	317	49	317	PF00069.22	Pkinase	3	264	264	214.7	1.30E-63	99.24
Aco011277.1	87	388	85	388	PF00069.22	Pkinase	3	264	264	208.1	1.40E-61	99.24
Aco011307.1	337	601	336	603	PF00069.22	Pkinase	2	259	264	139.7	9.70E-41	97.73
Aco011324.1	315	523	311	539	PF00069.22	Pkinase	5	198	264	142	1.90E-41	73.48
Aco011370.1	203	462	197	464	PF07714.14	Pkinase_Tyr	14	258	260	162.5	1.00E-47	94.23
Aco011406.1	28	286	28	286	PF00069.22	Pkinase	1	264	264	254	1.40E-75	100.00
Aco011412.1	76	342	72	342	PF07714.14	Pkinase_Tyr	6	260	260	160.6	3.90E-47	98.08
Aco011495.1	139	421	139	421	PF00069.22	Pkinase	1	264	264	233.6	2.20E-69	100.00
Aco011502.1	49	317	47	318	PF07714.14	Pkinase_Tyr	3	259	260	140.3	6.10E-41	98.85
Aco011507.1	101	376	97	376	PF07714.14	Pkinase_Tyr	5	260	260	161.1	2.70E-47	98.46
Aco011547.1	1030	1292	1029	1292	PF07714.14	Pkinase_Tyr	2	260	260	205.7	6.50E-61	99.62
Aco011580.1	668	868	664	929	PF07714.14	Pkinase_Tyr	6	207	260	110.2	9.00E-32	77.69
Aco011611.1	223	376	222	376	PF00069.22	Pkinase	112	264	264	118.7	2.60E-34	57.95
Aco011612.1	408	662	407	683	PF00069.22	Pkinase	2	255	264	142.4	1.50E-41	96.21
Aco011646.1	66	227	65	227	PF00069.22	Pkinase	99	264	264	147.5	4.00E-43	62.88
Aco011661.1	500	644	496	660	PF00069.22	Pkinase	5	152	264	85.2	4.20E-24	56.06
Aco011679.1	494	746	491	769	PF00069.22	Pkinase	4	254	264	130.8	5.20E-38	95.08
Aco011761.1	530	737	526	786	PF00069.22	Pkinase	5	208	264	148.4	2.20E-43	77.27
Aco011785.1	76	377	71	377	PF07714.14	Pkinase_Tyr	6	260	260	139.4	1.10E-40	98.08
Aco011823.1	47	285	36	285	PF07714.14	Pkinase_Tyr	14	260	260	94.9	4.40E-27	95.00
Aco011837.1	79	359	77	359	PF07714.14	Pkinase_Tyr	3	260	260	157.7	2.90E-46	99.23
Aco011838.1	186	388	183	403	PF00069.22	Pkinase	4	199	264	146.2	1.10E-42	74.24
Aco011873.1	11	272	11	272	PF00069.22	Pkinase	1	264	264	241.5	9.00E-72	100.00
Aco011911.1	87	338	87	351	PF00069.22	Pkinase	1	257	264	234.9	8.90E-70	97.35
Aco011940.1	39	180	39	186	PF00069.22	Pkinase	1	133	264	75.7	3.40E-21	50.38
Aco011946.1	79	271	67	336	PF00069.22	Pkinase	24	210	264	133.5	7.50E-39	70.83
Aco011994.1	80	338	80	338	PF00069.22	Pkinase	1	264	264	249.5	3.30E-74	100.00
Aco012013.1	408	663	407	663	PF00069.22	Pkinase	2	264	264	242.2	5.30E-72	99.62
Aco012017.1	452	682	449	713	PF00069.22	Pkinase	4	228	264	148.5	2.00E-43	85.23
Aco012092.1	3	230	1	230	PF07714.14	Pkinase_Tyr	57	260	260	108.2	3.90E-31	78.46
Aco012093.1	13	274	13	274	PF00069.22	Pkinase	1	264	264	197.6	2.20E-58	100.00
Aco012118.1	834	1103	831	1106	PF00069.22	Pkinase	4	259	264	151.6	2.30E-44	96.97
Aco012122.1	100	310	99	339	PF00069.22	Pkinase	2	209	264	180.2	4.50E-53	78.79
Aco012123.1	467	706	466	740	PF00069.22	Pkinase	2	230	264	122.6	1.60E-35	86.74
Aco012130.1	766	1028	765	1028	PF07714.14	Pkinase_Tyr	2	260	260	204.4	1.60E-60	99.62
Aco012242.1	145	397	143	397	PF07714.14	Pkinase_Tyr	3	260	260	228.3	8.30E-68	99.23
Aco012292.1	30	285	27	285	PF00069.22	Pkinase	5	264	264	169.9	6.10E-50	98.48
Aco012305.1	677	965	675	965	PF00069.22	Pkinase	3	264	264	215	1.10E-63	99.24
Aco012359.1	34	338	34	338	PF00069.22	Pkinase	1	264	264	202.9	5.20E-60	100.00
Aco012386.1	136	420	136	420	PF00069.22	Pkinase	1	264	264	230.4	2.10E-68	100.00
Aco012450.1	595	863	594	864	PF07714.14	Pkinase_Tyr	2	259	260	152.4	1.20E-44	99.23
Aco012464.1	70	303	47	310	PF00069.22	Pkinase	40	258	264	134	5.30E-39	82.95
Aco012499.1	523	789	520	789	PF07714.14	Pkinase_Tyr	4	260	260	136.7	7.50E-40	98.85
Aco012533.1	12	266	12	266	PF00069.22	Pkinase	1	264	264	253	2.70E-75	100.00
Aco012539.1	19	288	17	288	PF00069.22	Pkinase	4	264	264	143.9	5.30E-42	98.86
Aco012549.1	722	988	720	989	PF07714.14	Pkinase_Tyr	3	259	260	137.4	4.60E-40	98.85
Aco012582.1	4	295	4	295	PF00069.22	Pkinase	1	264	264	229.6	3.70E-68	100.00
Aco012587.1	84	356	80	356	PF07714.14	Pkinase_Tyr	6	260	260	162.9	7.50E-48	98.08
Aco012636.1	13	297	13	297	PF00069.22	Pkinase	1	264	264	197.3	2.70E-58	100.00
Aco012685.1	355	621	353	623	PF00069.22	Pkinase	4	260	264	164.7	2.40E-48	97.35
Aco012686.1	326	596	323	598	PF00069.22	Pkinase	4	260	264	159.9	6.90E-47	97.35
Aco012688.1	293	560	291	562	PF00069.22	Pkinase	4	260	264	163	7.90E-48	97.35
Aco012689.1	336	603	334	605	PF00069.22	Pkinase	4	260	264	166.1	8.50E-49	97.35
Aco012690.1	212	479	210	481	PF00069.22	Pkinase	4	260	264	163.7	4.80E-48	97.35
Aco012696.1	320	590	317	592	PF00069.22	Pkinase	4	260	264	161.4	2.50E-47	97.35
Aco012697.1	390	654	388	657	PF00069.22	Pkinase	4	257	264	161.3	2.60E-47	96.21
Aco012709.1	101	369	98	372	PF07714.14	Pkinase_Tyr	4	257	260	163.8	4.00E-48	97.69
Aco012729.1	354	625	352	625	PF07714.14	Pkinase_Tyr	3	260	260	149.7	7.90E-44	99.23
Aco012741.1	16	277	16	277	PF00069.22	Pkinase	1	264	264	200.4	2.90E-59	100.00
Aco012791.1	85	338	83	338	PF00069.22	Pkinase	3	264	264	197.3	2.60E-58	99.24
Aco012849.1	131	362	89	365	PF00069.22	Pkinase	45	259	264	95.4	3.30E-27	81.44
Aco012932.1	96	373	91	373	PF07714.14	Pkinase_Tyr	6	260	260	157.6	3.30E-46	98.08
Aco012958.1	41	291	40	291	PF00069.22	Pkinase	2	264	264	181.5	1.80E-53	99.62
Aco012984.1	360	542	349	544	PF00069.22	Pkinase	100	260	264	56.9	1.70E-15	60.98
Aco012986.1	760	1027	759	1030	PF00069.22	Pkinase	2	259	264	141.1	3.70E-41	97.73
Aco013024.1	50	191	50	197	PF00069.22	Pkinase	1	133	264	75.7	3.20E-21	50.38
Aco013031.1	492	770	488	770	PF07714.14	Pkinase_Tyr	5	260	260	153.6	5.20E-45	98.46
Aco013142.1	42	311	42	313	PF00069.22	Pkinase	1	260	264	153.3	6.90E-45	98.48
Aco013236.1	44	326	41	326	PF00069.22	Pkinase	5	264	264	235	8.20E-70	98.48
Aco013318.1	451	724	448	724	PF07714.14	Pkinase_Tyr	4	260	260	160.7	3.70E-47	98.85
Aco013369.1	415	549	409	553	PF07714.14	Pkinase_Tyr	9	146	260	54.5	9.10E-15	53.08
Aco013371.1	161	429	158	429	PF07714.14	Pkinase_Tyr	4	260	260	159.9	6.40E-47	98.85
Aco013391.1	755	1057	755	1057	PF00069.22	Pkinase	1	264	264	171.9	1.50E-50	100.00
Aco013396.1	840	1110	838	1112	PF00069.22	Pkinase	3	260	264	154.5	3.10E-45	97.73
Aco013416.1	590	867	589	869	PF00069.22	Pkinase	2	260	264	163	7.50E-48	98.11
Aco013417.1	384	662	381	666	PF00069.22	Pkinase	5	258	264	153.7	5.20E-45	96.21
Aco013508.1	709	977	707	979	PF00069.22	Pkinase	3	260	264	131.7	2.70E-38	97.73
Aco013545.1	22	197	19	215	PF00069.22	Pkinase	4	153	264	77.4	1.00E-21	56.82
Aco013704.1	448	698	447	699	PF07714.14	Pkinase_Tyr	2	259	260	224.4	1.30E-66	99.23
Aco013877.1	127	411	127	411	PF00069.22	Pkinase	1	264	264	220.6	2.10E-65	100.00
Aco013932.1	763	1031	761	1031	PF07714.14	Pkinase_Tyr	3	260	260	154	4.00E-45	99.23
Aco013934.1	425	693	425	706	PF00069.22	Pkinase	1	260	264	166.2	8.00E-49	98.48
Aco013938.1	132	317	130	317	PF00069.22	Pkinase	79	264	264	146.5	8.20E-43	70.45
Aco013960.1	776	1042	774	1045	PF00069.22	Pkinase	3	259	264	138.5	2.30E-40	97.35
Aco014014.1	417	660	407	661	PF07714.14	Pkinase_Tyr	27	259	260	118.7	2.30E-34	89.62
Aco014096.1	859	1160	857	1160	PF07714.14	Pkinase_Tyr	3	260	260	147.6	3.60E-43	99.23
Aco014133.1	72	311	61	311	PF07714.14	Pkinase_Tyr	14	260	260	92.1	3.20E-26	95.00
Aco014155.1	1147	1422	1145	1425	PF00069.22	Pkinase	4	260	264	180.6	3.40E-53	97.35
Aco014164.1	1688	1960	1687	1961	PF00069.22	Pkinase	2	260	264	165.2	1.70E-48	98.11
Aco014181.1	77	354	74	356	PF00069.22	Pkinase	4	260	264	162.3	1.20E-47	97.35
Aco014260.1	9	262	9	262	PF00069.22	Pkinase	1	264	264	241.7	7.50E-72	100.00
Aco014291.1	111	329	107	401	PF00069.22	Pkinase	6	204	264	131.7	2.80E-38	75.38
Aco014357.1	828	1095	826	1097	PF00069.22	Pkinase	3	259	264	155.7	1.30E-45	97.35
Aco014361.1	463	717	448	720	PF07714.14	Pkinase_Tyr	27	257	260	86.4	1.70E-24	88.85
Aco014392.1	509	769	503	773	PF07714.14	Pkinase_Tyr	7	256	260	163.9	3.70E-48	96.15
Aco014397.1	746	977	745	1049	PF00069.22	Pkinase	2	211	264	135.6	1.70E-39	79.55
Aco014426.1	473	734	471	741	PF00069.22	Pkinase	4	256	264	166.3	7.80E-49	95.83
Aco014428.1	97	358	95	365	PF00069.22	Pkinase	4	256	264	153.1	8.20E-45	95.83
Aco014431.1	1089	1349	1087	1356	PF00069.22	Pkinase	4	255	264	161.2	2.80E-47	95.45
Aco014435.1	1393	1658	1391	1660	PF07714.14	Pkinase_Tyr	3	258	260	170.8	2.90E-50	98.46
Aco014436.1	566	849	562	850	PF07714.14	Pkinase_Tyr	5	259	260	152.5	1.10E-44	98.08
Aco014437.1	27	276	18	276	PF07714.14	Pkinase_Tyr	28	260	260	160.6	4.00E-47	89.62
Aco014440.1	493	759	490	761	PF07714.14	Pkinase_Tyr	4	258	260	173.2	5.50E-51	98.08
Aco014458.1	469	735	466	737	PF07714.14	Pkinase_Tyr	4	258	260	159.5	8.50E-47	98.08
Aco014462.1	364	631	361	632	PF07714.14	Pkinase_Tyr	4	259	260	160.2	5.00E-47	98.46
Aco014466.1	935	1201	932	1203	PF07714.14	Pkinase_Tyr	4	258	260	162.5	1.00E-47	98.08
Aco014517.1	144	414	143	420	PF00069.22	Pkinase	2	259	264	156.2	9.40E-46	97.73
Aco014550.1	187	456	186	458	PF00069.22	Pkinase	12	260	264	141.6	2.60E-41	94.32
Aco014608.1	963	1224	961	1224	PF07714.14	Pkinase_Tyr	3	260	260	212.8	4.60E-63	99.23
Aco014629.1	785	991	783	1060	PF00069.22	Pkinase	3	200	264	148.2	2.50E-43	75.00
Aco014658.1	304	481	301	488	PF07714.14	Pkinase_Tyr	5	176	260	82.4	2.70E-23	66.15
Aco014721.1	344	603	341	605	PF07714.14	Pkinase_Tyr	5	258	260	114.4	4.70E-33	97.69
Aco014789.1	84	357	81	357	PF07714.14	Pkinase_Tyr	6	260	260	153.6	5.40E-45	98.08
Aco014798.1	695	958	691	959	PF07714.14	Pkinase_Tyr	5	259	260	154	4.10E-45	98.08
Aco014813.1	891	1173	890	1176	PF00069.22	Pkinase	2	260	264	138.3	2.60E-40	98.11
Aco014819.1	47	323	43	325	PF07714.14	Pkinase_Tyr	5	258	260	165	1.80E-48	97.69
Aco014821.1	515	777	510	780	PF07714.14	Pkinase_Tyr	6	257	260	159.6	8.10E-47	96.92
Aco014889.1	116	376	114	376	PF07714.14	Pkinase_Tyr	4	260	260	173.7	3.90E-51	98.85
Aco014896.1	833	1109	830	1112	PF07714.14	Pkinase_Tyr	4	257	260	166	8.90E-49	97.69
Aco014904.1	417	681	414	683	PF07714.14	Pkinase_Tyr	4	258	260	160	5.70E-47	98.08
Aco014985.1	145	408	145	408	PF00069.22	Pkinase	1	264	264	235.7	5.10E-70	100.00
Aco015008.1	21	276	21	276	PF00069.22	Pkinase	1	264	264	234	1.70E-69	100.00
Aco015013.1	18	273	16	273	PF07714.14	Pkinase_Tyr	3	260	260	117.7	4.90E-34	99.23
Aco015015.1	42	301	39	302	PF07714.14	Pkinase_Tyr	4	259	260	171.7	1.60E-50	98.46
Aco015017.1	18	269	18	269	PF00069.22	Pkinase	1	264	264	235.2	7.30E-70	100.00
Aco015064.1	71	327	67	330	PF07714.14	Pkinase_Tyr	5	257	260	130.9	4.50E-38	97.31
Aco015072.1	140	409	137	412	PF00069.22	Pkinase	5	259	264	114.9	3.60E-33	96.59
Aco015083.1	131	314	122	314	PF00069.22	Pkinase	96	264	264	151.9	1.90E-44	64.02
Aco015131.1	171	433	171	433	PF00069.22	Pkinase	1	264	264	234.3	1.40E-69	100.00
Aco015160.1	297	547	292	548	PF07714.14	Pkinase_Tyr	6	259	260	213.5	2.70E-63	97.69
Aco015169.1	143	377	143	439	PF00069.22	Pkinase	1	212	264	54.1	1.20E-14	80.30
Aco015170.1	109	344	109	406	PF00069.22	Pkinase	1	212	264	60.4	1.60E-16	80.30
Aco015185.1	27	276	25	276	PF00069.22	Pkinase	3	264	264	241.9	6.50E-72	99.24
Aco015231.1	607	859	607	859	PF07714.14	Pkinase_Tyr	1	260	260	220	2.90E-65	100.00
Aco015244.1	403	655	402	662	PF00069.22	Pkinase	2	253	264	136.7	7.90E-40	95.45
Aco015245.1	467	722	466	727	PF00069.22	Pkinase	2	256	264	142.1	1.80E-41	96.59
Aco015287.1	17	274	13	277	PF00069.22	Pkinase	5	259	264	144.2	4.10E-42	96.59
Aco015292.1	81	361	76	363	PF00069.22	Pkinase	16	260	264	96.5	1.40E-27	92.80
Aco015329.1	485	746	479	747	PF07714.14	Pkinase_Tyr	7	259	260	131.5	2.80E-38	97.31
Aco015343.1	44	302	40	304	PF00069.22	Pkinase	5	258	264	135.8	1.50E-39	96.21
Aco015355.1	18	308	18	308	PF00069.22	Pkinase	1	264	264	235.5	5.80E-70	100.00
Aco015389.1	211	480	208	480	PF07714.14	Pkinase_Tyr	5	260	260	153.4	5.90E-45	98.46
Aco015483.1	94	434	94	434	PF00069.22	Pkinase	1	264	264	167.2	4.10E-49	100.00
Aco015525.1	13	250	13	250	PF00069.22	Pkinase	1	264	264	206.3	4.80E-61	100.00
Aco015562.1	36	319	36	319	PF00069.22	Pkinase	1	264	264	273.8	1.20E-81	100.00
Aco015595.1	34	288	31	288	PF00069.22	Pkinase	4	264	264	184.2	2.60E-54	98.86
Aco015673.1	416	668	412	668	PF07714.14	Pkinase_Tyr	7	260	260	92.5	2.30E-26	97.69
Aco015676.1	515	781	513	783	PF00069.22	Pkinase	4	260	264	166.9	4.80E-49	97.35
Aco015706.1	396	662	382	664	PF00069.22	Pkinase	28	259	264	123.5	8.70E-36	87.88
Aco015726.1	75	335	75	335	PF00069.22	Pkinase	1	264	264	231.3	1.10E-68	100.00
Aco015782.1	559	791	557	844	PF00069.22	Pkinase	3	199	264	121.3	4.10E-35	74.62
Aco015895.1	431	711	425	712	PF07714.14	Pkinase_Tyr	7	259	260	78.9	3.20E-22	97.31
Aco015899.1	203	443	191	445	PF00069.22	Pkinase	41	260	264	130.1	8.30E-38	83.33
Aco015919.1	312	581	308	581	PF07714.14	Pkinase_Tyr	5	260	260	157.6	3.10E-46	98.46
Aco015923.1	124	411	124	420	PF00069.22	Pkinase	1	253	264	56.7	2.00E-15	95.83
Aco015926.1	74	347	71	347	PF07714.14	Pkinase_Tyr	6	260	260	157.1	4.40E-46	98.08
Aco015939.1	434	665	430	669	PF00069.22	Pkinase	5	246	264	203.1	4.40E-60	91.67
Aco016040.1	96	302	93	366	PF00069.22	Pkinase	4	202	264	158.6	1.70E-46	75.38
Aco016156.1	274	539	269	539	PF07714.14	Pkinase_Tyr	7	260	260	132.2	1.80E-38	97.69
Aco016201.1	311	576	310	579	PF07714.14	Pkinase_Tyr	2	257	260	154.8	2.30E-45	98.46
Aco016265.1	662	951	658	951	PF07714.14	Pkinase_Tyr	6	260	260	140.1	6.70E-41	98.08
Aco016334.1	36	239	35	304	PF00069.22	Pkinase	2	199	264	158.5	1.90E-46	75.00
Aco016410.1	146	342	140	342	PF07714.14	Pkinase_Tyr	60	260	260	196	5.90E-58	77.31
Aco016419.1	399	668	396	669	PF07714.14	Pkinase_Tyr	4	259	260	153.5	5.80E-45	98.46
Aco016435.1	106	397	106	397	PF00069.22	Pkinase	1	264	264	230.5	1.90E-68	100.00
Aco016448.1	368	633	366	638	PF00069.22	Pkinase	4	257	264	146	1.20E-42	96.21
Aco016449.1	166	435	164	438	PF00069.22	Pkinase	3	260	264	160	6.30E-47	97.73
Aco016451.1	371	638	369	641	PF00069.22	Pkinase	4	259	264	155.3	1.80E-45	96.97
Aco016509.1	34	361	30	361	PF07714.14	Pkinase_Tyr	5	260	260	114	6.50E-33	98.46
Aco016511.1	51	235	50	239	PF00069.22	Pkinase	2	179	264	168.7	1.40E-49	67.42
Aco016543.1	328	594	327	597	PF00069.22	Pkinase	2	259	264	169.3	9.10E-50	97.73
Aco016585.1	560	835	556	837	PF00069.22	Pkinase	5	260	264	121.2	4.40E-35	96.97
Aco016595.1	771	1003	768	1056	PF00069.22	Pkinase	4	212	264	100.5	9.10E-29	79.17
Aco016604.1	143	409	141	413	PF00069.22	Pkinase	3	259	264	159	1.20E-46	97.35
Aco016608.1	44	326	41	326	PF00069.22	Pkinase	5	264	264	240.5	1.80E-71	98.48
Aco016615.1	498	677	494	748	PF07714.14	Pkinase_Tyr	5	206	260	118.2	3.40E-34	77.69
Aco016632.1	133	381	132	384	PF00069.22	Pkinase	13	258	264	137.4	5.00E-40	93.18
Aco016671.1	462	753	459	755	PF00069.22	Pkinase	5	260	264	107.3	7.60E-31	96.97
Aco016701.1	431	594	430	598	PF00069.22	Pkinase	2	160	264	119.7	1.20E-34	60.23
Aco016782.1	35	318	33	318	PF00069.22	Pkinase	3	264	264	161.4	2.40E-47	99.24
Aco016784.1	512	713	510	771	PF00069.22	Pkinase	5	202	264	170.1	5.10E-50	75.00
Aco016809.1	82	358	78	360	PF07714.14	Pkinase_Tyr	5	258	260	156.1	9.10E-46	97.69
Aco016846.1	378	645	375	646	PF07714.14	Pkinase_Tyr	4	259	260	160.4	4.60E-47	98.46
Aco016850.1	24	264	23	266	PF00069.22	Pkinase	2	249	264	231.6	9.20E-69	93.94
Aco016907.1	30	293	27	295	PF00069.22	Pkinase	4	261	264	80.2	1.40E-22	97.73
Aco016931.1	18	276	18	276	PF00069.22	Pkinase	1	264	264	240	2.50E-71	100.00
Aco016932.1	19	274	19	274	PF00069.22	Pkinase	1	264	264	234.9	9.10E-70	100.00
Aco017019.1	38	347	38	355	PF00069.22	Pkinase	1	246	264	186	7.50E-55	93.18
Aco017027.1	33	226	28	228	PF00069.22	Pkinase	85	260	264	149.3	1.10E-43	66.67
Aco017037.1	318	581	316	583	PF00069.22	Pkinase	3	260	264	163.5	5.60E-48	97.73
Aco017041.1	119	391	114	391	PF07714.14	Pkinase_Tyr	6	260	260	152.7	9.60E-45	98.08
Aco017047.1	114	458	114	458	PF00069.22	Pkinase	1	264	264	169	1.10E-49	100.00
Aco017090.1	801	1080	798	1082	PF00069.22	Pkinase	4	260	264	145.8	1.40E-42	97.35
Aco017118.1	1354	1619	1351	1621	PF00069.22	Pkinase	5	260	264	172.5	9.60E-51	96.97
Aco017158.1	130	392	130	392	PF00069.22	Pkinase	1	264	264	239	5.10E-71	100.00
Aco017170.1	72	356	72	356	PF00069.22	Pkinase	1	264	264	220.3	2.60E-65	100.00
Aco017235.1	145	487	145	487	PF00069.22	Pkinase	1	264	264	165.9	9.90E-49	100.00
Aco017269.1	468	733	468	737	PF00069.22	Pkinase	1	258	264	167.4	3.50E-49	97.73
Aco017270.1	452	716	451	719	PF00069.22	Pkinase	2	258	264	164.9	2.00E-48	97.35
Aco017271.1	418	684	416	685	PF07714.14	Pkinase_Tyr	3	259	260	166.5	6.20E-49	98.85
Aco017310.1	41	291	40	291	PF00069.22	Pkinase	2	264	264	181.5	1.80E-53	99.62
Aco017361.1	44	305	43	309	PF00069.22	Pkinase	2	247	264	233.5	2.50E-69	93.18
Aco017367.1	1055	1325	1054	1327	PF00069.22	Pkinase	2	260	264	144	4.80E-42	98.11
Aco017451.1	73	331	73	331	PF00069.22	Pkinase	1	264	264	253.7	1.70E-75	100.00
Aco017453.1	110	399	108	401	PF00069.22	Pkinase	3	260	264	139.6	1.00E-40	97.73
Aco017568.1	224	478	224	478	PF00069.22	Pkinase	1	264	264	235.3	6.90E-70	100.00
Aco017673.1	78	343	73	348	PF00069.22	Pkinase	6	258	264	157.5	3.60E-46	95.83
Aco017692.1	325	586	323	589	PF00069.22	Pkinase	4	258	264	165.5	1.30E-48	96.59
Aco017707.1	65	227	64	227	PF00069.22	Pkinase	99	264	264	142.2	1.70E-41	62.88
Aco017737.1	146	326	142	338	PF00069.22	Pkinase	5	147	264	60	2.00E-16	54.17
Aco017756.1	977	1186	972	1196	PF00069.22	Pkinase	6	167	264	94.1	8.00E-27	61.36
Aco017974.1	43	309	42	314	PF00069.22	Pkinase	2	258	264	146.2	1.00E-42	97.35
Aco017980.1	45	307	45	309	PF07714.14	Pkinase_Tyr	1	258	260	102.7	1.80E-29	99.23
Aco018063.1	87	280	86	343	PF00069.22	Pkinase	2	194	264	42.4	4.60E-11	73.11
Aco018064.1	697	963	695	976	PF00069.22	Pkinase	3	259	264	151.7	2.10E-44	97.35
Aco018099.1	560	803	557	803	PF07714.14	Pkinase_Tyr	6	260	260	198.3	1.20E-58	98.08
Aco018112.1	428	676	425	676	PF07714.14	Pkinase_Tyr	15	260	260	80.9	8.10E-23	94.62
Aco018191.1	366	631	364	633	PF00069.22	Pkinase	4	260	264	88.5	4.20E-25	97.35
Aco018219.1	199	466	197	468	PF00069.22	Pkinase	3	260	264	160.2	5.70E-47	97.73
Aco018261.1	584	855	583	858	PF00069.22	Pkinase	2	259	264	158	2.60E-46	97.73
Aco018285.1	48	323	43	324	PF07714.14	Pkinase_Tyr	6	259	260	150.3	5.30E-44	97.69
Aco018313.1	165	326	148	326	PF00069.22	Pkinase	91	264	264	130.8	5.20E-38	65.91
Aco018332.1	142	461	140	461	PF00069.22	Pkinase	3	264	264	81.9	4.30E-23	99.24
Aco018405.1	498	697	496	761	PF00069.22	Pkinase	4	198	264	159.8	7.30E-47	73.86
Aco018421.1	400	647	381	648	PF07714.14	Pkinase_Tyr	26	259	260	103	1.50E-29	90.00
Aco018427.1	382	676	381	677	PF07714.14	Pkinase_Tyr	2	259	260	169.2	9.30E-50	99.23
Aco018429.1	340	634	338	635	PF07714.14	Pkinase_Tyr	3	259	260	162.5	1.10E-47	98.85
Aco018430.1	375	642	372	643	PF07714.14	Pkinase_Tyr	4	259	260	172.2	1.10E-50	98.46
Aco018536.1	383	591	380	658	PF07714.14	Pkinase_Tyr	4	207	260	154.7	2.50E-45	78.46
Aco018550.1	515	777	512	782	PF07714.14	Pkinase_Tyr	4	255	260	153.9	4.30E-45	96.92
Aco018574.1	1044	1313	1041	1313	PF07714.14	Pkinase_Tyr	4	260	260	166.3	6.90E-49	98.85
Aco018576.1	9	227	9	254	PF00069.22	Pkinase	1	212	264	93.9	9.00E-27	80.30
Aco018652.1	175	442	174	445	PF00069.22	Pkinase	2	260	264	161.8	1.80E-47	98.11
Aco018669.1	545	806	540	810	PF07714.14	Pkinase_Tyr	7	256	260	164.8	2.00E-48	96.15
Aco018717.1	21	275	3	277	PF00069.22	Pkinase	43	260	264	98.8	2.90E-28	82.58
Aco018768.1	43	310	41	312	PF07714.14	Pkinase_Tyr	3	258	260	152.4	1.30E-44	98.46
Aco018784.1	262	469	261	535	PF00069.22	Pkinase	2	199	264	139.8	9.50E-41	75.00
Aco018791.1	182	386	179	447	PF00069.22	Pkinase	4	204	264	146.8	6.70E-43	76.14
Aco018845.1	72	307	65	310	PF00069.22	Pkinase	14	259	264	91.4	5.50E-26	93.18
Aco018917.1	94	362	90	362	PF07714.14	Pkinase_Tyr	5	260	260	165.6	1.10E-48	98.46
Aco018941.1	94	347	92	347	PF07714.14	Pkinase_Tyr	3	260	260	220.1	2.80E-65	99.23
Aco019011.1	91	365	88	365	PF07714.14	Pkinase_Tyr	4	260	260	167.7	2.60E-49	98.85
Aco019235.1	185	450	182	452	PF00069.22	Pkinase	5	260	264	158.9	1.30E-46	96.97
Aco019236.1	35	293	31	295	PF00069.22	Pkinase	12	260	264	143.6	6.50E-42	94.32
Aco019243.1	311	537	303	539	PF00069.22	Pkinase	48	260	264	117.4	6.10E-34	80.68
Aco019246.1	351	616	348	618	PF00069.22	Pkinase	5	260	264	155.4	1.60E-45	96.97
Aco019253.1	14	269	14	269	PF00069.22	Pkinase	1	264	264	243.1	2.90E-72	100.00
Aco019429.1	73	325	71	325	PF00069.22	Pkinase	3	264	264	178.8	1.10E-52	99.24
Aco019467.1	20	187	9	204	PF00069.22	Pkinase	52	224	264	164.7	2.30E-48	65.53
Aco019476.1	364	564	361	613	PF00069.22	Pkinase	4	199	264	155	2.20E-45	74.24
Aco019497.1	418	686	418	688	PF00069.22	Pkinase	1	260	264	164.6	2.60E-48	98.48
Aco019577.1	9	252	6	252	PF00069.22	Pkinase	4	264	264	169.5	7.90E-50	98.86
Aco019627.1	420	625	420	632	PF00069.22	Pkinase	1	195	264	114.8	3.90E-33	73.86
Aco019697.1	707	938	706	1013	PF00069.22	Pkinase	2	199	264	137	6.80E-40	75.00
Aco019770.1	312	445	312	446	PF07714.14	Pkinase_Tyr	1	141	260	119.1	1.80E-34	54.23
Aco019844.1	187	454	184	456	PF00069.22	Pkinase	4	259	264	153.3	7.20E-45	96.97
Aco019962.1	137	411	132	413	PF07714.14	Pkinase_Tyr	6	258	260	159.9	6.40E-47	97.31
Aco020140.1	1	140	1	143	PF07714.14	Pkinase_Tyr	117	253	260	115.1	3.00E-33	52.69
Aco020162.1	634	905	630	905	PF07714.14	Pkinase_Tyr	5	260	260	90.5	9.50E-26	98.46
Aco020321.1	794	1021	790	1082	PF00069.22	Pkinase	5	204	264	115.9	1.80E-33	75.76
Aco020456.1	201	479	199	479	PF00069.22	Pkinase	3	264	264	242	6.30E-72	99.24
Aco020615.1	158	425	158	426	PF07714.14	Pkinase_Tyr	1	259	260	148.6	1.80E-43	99.62
Aco020631.1	72	345	67	345	PF07714.14	Pkinase_Tyr	6	260	260	154.4	2.90E-45	98.08
Aco020652.1	556	856	554	856	PF00069.22	Pkinase	3	264	264	168.3	1.90E-49	99.24
Aco021007.1	43	183	43	189	PF00069.22	Pkinase	1	132	264	69.3	2.90E-19	50.00
Aco021383.1	526	803	524	805	PF00069.22	Pkinase	4	260	264	178.7	1.20E-52	97.35
Aco021385.1	510	778	508	780	PF00069.22	Pkinase	4	260	264	151.1	3.30E-44	97.35
Aco021428.1	186	444	171	448	PF00069.22	Pkinase	24	259	264	88.7	3.50E-25	89.39
Aco021440.1	153	361	152	427	PF00069.22	Pkinase	2	201	264	160.6	4.20E-47	75.76
Aco021483.1	379	648	376	649	PF00069.22	Pkinase	4	260	264	151.9	1.90E-44	97.35
Aco021489.1	100	370	97	371	PF07714.14	Pkinase_Tyr	4	259	260	159.5	8.10E-47	98.46
Aco021552.1	824	1107	821	1111	PF00069.22	Pkinase	4	258	264	130.3	7.40E-38	96.59
Aco021608.1	344	560	343	630	PF00069.22	Pkinase	2	201	264	149.4	1.10E-43	75.76
Aco021653.1	40	294	40	294	PF00069.22	Pkinase	1	264	264	244.7	9.10E-73	100.00
Aco021703.1	589	860	586	860	PF07714.14	Pkinase_Tyr	4	260	260	153.6	5.30E-45	98.85
Aco021715.1	490	774	490	774	PF00069.22	Pkinase	1	264	264	223.8	2.20E-66	100.00
Aco021788.1	324	556	321	586	PF00069.22	Pkinase	5	212	264	91.1	6.50E-26	78.79
Aco021819.1	372	583	370	641	PF00069.22	Pkinase	4	204	264	155.4	1.60E-45	76.14
Aco021928.1	99	369	96	371	PF00069.22	Pkinase	4	260	264	164.7	2.40E-48	97.35
Aco021939.1	416	688	415	688	PF00069.22	Pkinase	2	264	264	200.5	2.90E-59	99.62
Aco021964.1	342	606	340	609	PF00069.22	Pkinase	3	258	264	153.1	8.30E-45	96.97
Aco021993.1	53	324	50	324	PF07714.14	Pkinase_Tyr	6	260	260	159.9	6.20E-47	98.08
Aco022062.1	448	731	445	734	PF00069.22	Pkinase	5	259	264	149.8	8.50E-44	96.59
Aco022183.1	137	401	132	407	PF00069.22	Pkinase	6	257	264	167.2	4.00E-49	95.45
Aco022209.1	563	868	562	869	PF00069.22	Pkinase	2	260	264	143.7	6.10E-42	98.11
Aco022295.1	314	582	312	584	PF00069.22	Pkinase	3	260	264	158.6	1.70E-46	97.73
Aco022297.1	318	540	317	603	PF00069.22	Pkinase	3	211	264	150	7.10E-44	79.17
Aco022369.1	68	321	68	332	PF00069.22	Pkinase	1	259	264	246.9	2.00E-73	98.11
Aco022391.1	213	480	209	480	PF07714.14	Pkinase_Tyr	6	260	260	170.5	3.60E-50	98.08
Aco022519.1	25	255	25	284	PF00069.22	Pkinase	1	233	264	237.1	2.00E-70	88.26
Aco022525.1	42	296	42	299	PF00069.22	Pkinase	1	260	264	232.5	5.00E-69	98.48
Aco022569.1	77	335	77	335	PF00069.22	Pkinase	1	264	264	255.3	5.50E-76	100.00
Aco022630.1	406	688	403	688	PF07714.14	Pkinase_Tyr	4	260	260	144.3	3.60E-42	98.85
Aco022654.1	89	358	86	358	PF07714.14	Pkinase_Tyr	5	260	260	157.8	2.80E-46	98.46
Aco022655.1	105	374	102	374	PF07714.14	Pkinase_Tyr	5	260	260	154.8	2.30E-45	98.46
Aco022669.1	78	282	75	294	PF07714.14	Pkinase_Tyr	4	212	260	140.7	4.60E-41	80.38
Aco022676.1	738	1040	738	1040	PF00069.22	Pkinase	1	264	264	170.6	3.60E-50	100.00
Aco022687.1	47	315	46	317	PF07714.14	Pkinase_Tyr	2	258	260	172	1.30E-50	98.85
Aco022774.1	28	282	26	282	PF00069.22	Pkinase	4	264	264	170.2	4.90E-50	98.86
Aco022783.1	79	271	67	336	PF00069.22	Pkinase	24	210	264	133.5	7.50E-39	70.83
Aco022857.1	426	693	423	693	PF07714.14	Pkinase_Tyr	4	260	260	158.1	2.30E-46	98.85
Aco023274.1	673	902	670	933	PF00069.22	Pkinase	4	228	264	135.1	2.50E-39	85.23
Aco023387.1	166	414	162	416	PF07714.14	Pkinase_Tyr	5	258	260	143.2	7.90E-42	97.69
Aco023477.1	524	789	522	792	PF07714.14	Pkinase_Tyr	3	257	260	170.1	4.80E-50	98.08
Aco023527.1	87	260	85	264	PF00069.22	Pkinase	104	258	264	139	1.60E-40	58.71
Aco023588.1	433	682	429	682	PF00069.22	Pkinase	5	264	264	226.7	2.90E-67	98.48
Aco023683.1	468	633	435	637	PF00069.22	Pkinase	102	258	264	58.5	5.90E-16	59.47
Aco023687.1	73	347	70	347	PF07714.14	Pkinase_Tyr	4	260	260	171.2	2.30E-50	98.85
Aco023896.1	196	383	183	410	PF07714.14	Pkinase_Tyr	23	210	260	126.6	8.80E-37	72.31
Aco023898.1	83	274	80	292	PF00069.22	Pkinase	4	186	264	141.7	2.40E-41	69.32
Aco023922.1	2	186	1	190	PF00069.22	Pkinase	24	185	264	120.5	6.90E-35	61.36
Aco024003.1	397	673	393	675	PF00069.22	Pkinase	5	261	264	136.1	1.30E-39	97.35
Aco024034.1	353	647	319	647	PF00069.22	Pkinase	1	264	264	243.4	2.30E-72	100.00
Aco024039.1	7	240	3	240	PF00069.22	Pkinase	44	264	264	143.7	6.00E-42	83.71
Aco024041.1	406	672	405	675	PF00069.22	Pkinase	2	258	264	160.4	4.80E-47	97.35
Aco024042.1	348	614	347	618	PF00069.22	Pkinase	2	258	264	160	6.40E-47	97.35
Aco024048.1	695	1009	694	1009	PF00069.22	Pkinase	2	264	264	158.8	1.50E-46	99.62
Aco024279.1	97	330	96	398	PF00069.22	Pkinase	2	200	264	132.8	1.20E-38	75.38
Aco024307.1	354	620	351	622	PF07714.14	Pkinase_Tyr	4	258	260	163.4	5.40E-48	98.08
Aco024327.1	320	552	309	553	PF07714.14	Pkinase_Tyr	28	259	260	137.8	3.60E-40	89.23
Aco024336.1	214	467	211	467	PF07714.14	Pkinase_Tyr	5	260	260	66.4	2.10E-18	98.46
Aco024378.1	338	603	335	605	PF00069.22	Pkinase	5	259	264	103.9	8.10E-30	96.59
Aco024439.1	56	323	53	325	PF00069.22	Pkinase	6	260	264	124.4	4.70E-36	96.59
Aco024455.1	17	305	16	305	PF00069.22	Pkinase	2	264	264	201.8	1.10E-59	99.62
Aco024620.1	123	347	120	389	PF07714.14	Pkinase_Tyr	5	234	260	168.4	1.70E-49	88.46
Aco024823.1	574	845	573	846	PF00069.22	Pkinase	2	260	264	156.9	5.60E-46	98.11
Aco025092.1	198	328	196	328	PF00069.22	Pkinase	127	264	264	115.5	2.30E-33	52.27
Aco025099.1	73	339	71	341	PF00069.22	Pkinase	3	260	264	175.5	1.10E-51	97.73
Aco025391.1	65	338	61	338	PF07714.14	Pkinase_Tyr	5	260	260	162.7	9.00E-48	98.46
Aco025483.1	936	1201	933	1204	PF00069.22	Pkinase	4	259	264	155.2	1.80E-45	96.97
Aco025486.1	857	1127	856	1129	PF00069.22	Pkinase	2	260	264	152.8	1.00E-44	98.11
Aco025667.1	128	447	125	447	PF00069.22	Pkinase	9	264	264	165.5	1.30E-48	96.97
Aco025724.1	80	361	78	363	PF07714.14	Pkinase_Tyr	3	258	260	149.9	7.00E-44	98.46
Aco025759.1	149	402	148	402	PF07714.14	Pkinase_Tyr	2	260	260	246.8	2.00E-73	99.62
Aco025773.1	62	320	62	320	PF00069.22	Pkinase	1	264	264	247.3	1.50E-73	100.00
Aco025801.1	144	408	135	409	PF00069.22	Pkinase	22	261	264	113.8	7.70E-33	90.91
Aco025913.1	220	487	217	489	PF00069.22	Pkinase	4	260	264	158.8	1.50E-46	97.35
Aco025914.1	125	392	123	394	PF00069.22	Pkinase	4	260	264	161.1	2.90E-47	97.35
Aco026024.1	81	313	77	346	PF07714.14	Pkinase_Tyr	6	242	260	159.6	7.80E-47	91.15
Aco026351.1	525	824	521	826	PF00069.22	Pkinase	7	260	264	94.5	6.00E-27	96.21
Aco026375.1	668	934	665	935	PF07714.14	Pkinase_Tyr	4	259	260	158.5	1.60E-46	98.46
Aco026421.1	628	876	624	881	PF07714.14	Pkinase_Tyr	6	255	260	114.7	3.80E-33	96.15
Aco026431.1	708	962	703	965	PF00069.22	Pkinase	16	260	264	76	2.60E-21	92.80
Aco026565.1	449	711	439	711	PF07714.14	Pkinase_Tyr	13	260	260	114.1	5.90E-33	95.38
Aco026574.1	39	293	36	293	PF00069.22	Pkinase	5	264	264	174.8	1.90E-51	98.48
Aco026581.1	802	1065	797	1070	PF00069.22	Pkinase	6	256	264	163.3	6.10E-48	95.08
Aco026685.1	400	669	397	672	PF00069.22	Pkinase	4	260	264	165.7	1.20E-48	97.35
Aco026688.1	316	521	314	543	PF00069.22	Pkinase	4	198	264	154.3	3.60E-45	73.86
Aco026788.1	30	286	26	286	PF07714.14	Pkinase_Tyr	5	260	260	190.8	2.30E-56	98.46
Aco026826.1	35	188	2	215	PF00069.22	Pkinase	69	212	264	62.7	3.00E-17	54.55
Aco026954.1	78	342	68	343	PF00069.22	Pkinase	22	261	264	113.9	7.10E-33	90.91
Aco027085.1	12	172	7	174	PF07714.14	Pkinase_Tyr	97	258	260	71.8	4.60E-20	62.31
Aco027090.1	280	550	279	552	PF00069.22	Pkinase	2	260	264	150.1	6.50E-44	98.11
Aco027176.1	81	238	79	250	PF00069.22	Pkinase	3	150	264	103	1.50E-29	56.06
Aco027366.1	176	443	171	446	PF00069.22	Pkinase	6	260	264	163	7.60E-48	96.59
Aco027389.1	304	569	303	572	PF00069.22	Pkinase	2	259	264	144.1	4.50E-42	97.73
Aco027508.1	135	417	133	422	PF00069.22	Pkinase	5	259	264	153.6	5.70E-45	96.59
Aco027583.1	29	188	17	191	PF00069.22	Pkinase	104	258	264	92.2	3.00E-26	58.71
Aco027705.1	90	366	85	366	PF07714.14	Pkinase_Tyr	6	260	260	166.8	5.00E-49	98.08
Aco027732.1	21	223	21	238	PF00069.22	Pkinase	1	195	264	128.4	2.80E-37	73.86
Aco027970.1	97	374	92	374	PF07714.14	Pkinase_Tyr	6	260	260	157.5	3.30E-46	98.08
Aco028002.1	361	525	360	526	PF00069.22	Pkinase	2	160	264	118.5	2.90E-34	60.23
Aco028004.1	635	901	634	904	PF00069.22	Pkinase	2	258	264	156.3	8.80E-46	97.35
Aco028012.1	204	353	203	370	PF00069.22	Pkinase	2	148	264	123.4	9.30E-36	55.68
Aco028043.1	336	606	333	608	PF00069.22	Pkinase	4	260	264	155.7	1.30E-45	97.35
Aco028525.1	390	657	388	660	PF00069.22	Pkinase	4	260	264	162.7	9.60E-48	97.35
Aco028528.1	1137	1407	1135	1409	PF00069.22	Pkinase	4	260	264	156.1	9.90E-46	97.35
Aco028691.1	349	669	349	669	PF00069.22	Pkinase	1	264	264	177.9	2.30E-52	100.00
Aco028721.1	1047	1319	1044	1320	PF07714.14	Pkinase_Tyr	4	259	260	157.5	3.30E-46	98.46
Aco028822.1	35	305	30	305	PF00069.22	Pkinase	17	264	264	219.9	3.40E-65	93.94
Aco029015.1	91	361	86	363	PF00069.22	Pkinase	6	260	264	159.7	7.60E-47	96.59
Aco029183.1	409	594	403	601	PF07714.14	Pkinase_Tyr	29	213	260	144.7	2.80E-42	71.15
Aco029239.1	418	678	414	678	PF07714.14	Pkinase_Tyr	6	260	260	133.2	8.70E-39	98.08
Aco029267.1	370	635	367	637	PF00069.22	Pkinase	5	260	264	151	3.40E-44	96.97
Aco029326.1	460	716	456	720	PF00069.22	Pkinase	5	258	264	139.3	1.30E-40	96.21
Aco029390.1	252	383	248	385	PF07714.14	Pkinase_Tyr	6	140	260	100.2	1.00E-28	51.92
Aco029424.1	448	716	448	718	PF00069.22	Pkinase	1	260	264	159.7	7.80E-47	98.48
Aco029438.1	486	762	484	764	PF00069.22	Pkinase	4	260	264	167.3	3.90E-49	97.35
Aco029466.1	381	650	378	653	PF00069.22	Pkinase	4	260	264	165.2	1.60E-48	97.35
Aco029691.1	64	230	61	233	PF00069.22	Pkinase	102	259	264	91.7	4.30E-26	59.85
Aco029694.1	93	358	90	360	PF00069.22	Pkinase	5	260	264	154.4	3.20E-45	96.97
Aco029792.1	713	944	712	1018	PF00069.22	Pkinase	2	200	264	137.3	5.50E-40	75.38
Aco029933.1	1181	1445	1179	1447	PF00069.22	Pkinase	4	260	264	153.2	7.50E-45	97.35
Aco029952.1	22	186	19	206	PF00069.22	Pkinase	4	152	264	88.2	5.20E-25	56.44
Aco030123.1	715	983	713	985	PF00069.22	Pkinase	3	260	264	151.7	2.10E-44	97.73
Aco030295.1	28	281	18	285	PF00069.22	Pkinase	10	258	264	199.9	4.20E-59	94.32
Aco030551.1	186	456	184	458	PF00069.22	Pkinase	3	259	264	151.2	3.00E-44	97.35
Aco030567.1	309	485	307	494	PF00069.22	Pkinase	4	171	264	131.3	3.70E-38	63.64
Aco030594.1	358	622	355	625	PF00069.22	Pkinase	4	259	264	159.8	7.50E-47	96.97
Aco030612.1	73	325	71	325	PF00069.22	Pkinase	3	264	264	179	1.00E-52	99.24
Aco030661.1	149	396	148	400	PF00069.22	Pkinase	9	260	264	113.2	1.20E-32	95.45
Aco031071.1	216	469	213	469	PF07714.14	Pkinase_Tyr	5	260	260	66.4	2.20E-18	98.46
Aco031106.1	78	241	62	246	PF00069.22	Pkinase	22	173	264	81.1	7.70E-23	57.58
Aco031225.1	269	538	266	541	PF00069.22	Pkinase	4	260	264	167.1	4.40E-49	97.35
Aco031243.1	860	1126	857	1128	PF00069.22	Pkinase	4	260	264	149.9	7.80E-44	97.35
Aco031487.1	7	272	4	274	PF00069.22	Pkinase	5	260	264	156.4	7.80E-46	96.97
Aco031518.1	332	539	331	601	PF07714.14	Pkinase_Tyr	3	214	260	170	5.10E-50	81.54
Aco031782.1	363	634	362	637	PF00069.22	Pkinase	2	259	264	163	7.80E-48	97.73

## Sheet: Table S2
Table S2: Family classification of pineapple protein kinases and their related information.
Gene ID	HMM classification	E value of HMM classification	localization	Intron numbers	Subcellular localization prediction by CELLO	Chloroplast (LOCALIZER)	Mitochondria (LOCALIZER)	Nucleus (LOCALIZER)
Aco004764	AGC_MAST	1.90E-141	LG05:5599706..5609217	17	Nuclear	-	-	Y (GRRKKG,KKRVTGDFFAIKVLKK)
Aco012305	AGC_MAST	2.40E-159	LG01:3217144..3233878	18	Nuclear	-	-	Y (RKRTTGDLFAIKVLKK)
Aco007752	AGC_NDR	1.80E-98	LG08:1779261..1785694	14	Nuclear	-	-	Y (KKKSKSKR,KRTQQEQLEHWQKNRRT)
Aco008675	AGC_NDR	4.60E-166	LG09:1474075..1481618	13	Nuclear	-	-	Y (KKTNKPKR,RRTQQEQLLHWQKNRRM)
Aco009887	AGC_NDR	1.10E-95	LG10:1115887..1125099	12	Cytoplasmic	-	-	-
Aco010575	AGC_NDR	5.80E-128	LG10:1115887..1125099	11	Nuclear	-	-	Y (RKSK,RRKKGKS,KRSQKEQLQCWRQNRR)
Aco011233	AGC_PDK1	8.70E-144	LG01:13252765..13258982	11	Nuclear	-	-	Y (KKHPFFRGIDWKNIRK)
Aco000718	AGC_RSK-2	6.90E-129	LG02:17226787..17245416	23	Nuclear	-	-	Y (KRRK,RKSGRLSLIGFKGKKRSS)
Aco000782	AGC_RSK-2	2.10E-49	LG02:16720425..16721643	1	Mitochondrial	-	-	Y (KKARSARVSPVSRRRTS)
Aco000881	AGC_RSK-2	8.00E-80	LG02:15943671..15947980	2	Nuclear	-	-	Y (KPKKDRKPK)
Aco003082	AGC_RSK-2	3.70E-80	LG06:13702878..13707090	4	Nuclear	-	-	Y (KSKKERKPK)
Aco003479	AGC_RSK-2	1.20E-55	LG17:3138154..3140104	1	Nuclear	Y (0.977 | 1-76)	-	Y (RRPLPSKPSVRARRRRPA,RSKPPPPPPPLPSSASTEEKDKKNKKKKKRP)
Aco004442	AGC_RSK-2	9.50E-44	LG05:3229036..3233364	3	Plasma Membrane	-	-	-
Aco005092	AGC_RSK-2	3.50E-61	LG07:1976067..1978101	2	Nuclear	-	-	Y (RPRR,RRRGP,KKKKLERAATERRILR,RRGGAAALGPRDFKLIRR)
Aco007784	AGC_RSK-2	9.40E-74	LG21:10445003..10449545	2	Nuclear	-	-	Y (RKKK,RRLCISQASEMAAMKRLSK)
Aco010805	AGC_RSK-2	1.50E-78	LG10:4095311..4098655	1	Nuclear	-	-	Y (RKSK)
Aco013545	AGC_RSK-2	6.20E-46	LG20:1215190..1218680	2	Cytoplasmic	-	-	Y (GKKKKKVRKKR,RRSLSGDGGGGGAYRRVRV)
Aco016701	AGC_RSK-2	1.20E-76	LG17:224760..230900	4	Nuclear	-	-	Y (RRLCISQASEMAAMKRLSK,HKKKEEKKKAGIAIKKVAAR)
Aco023922	AGC_RSK-2	6.10E-66	LG11:4960111..4962498	7	Cytoplasmic	-	-	-
Aco027176	AGC_RSK-2	2.40E-66	LG20:4387492..4393965	1	Nuclear	-	-	Y (KPPFHRRRRRK)
Aco028012	AGC_RSK-2	1.40E-78	LG19:1767960..1779658	3	Nuclear	-	-	Y (KSKKDRKPKPK)
Aco029952	AGC_RSK-2	4.60E-51	scaffold_1768:18886..22255	2	Cytoplasmic	-	-	Y (GKKKKKVRKKR,RRSLSGDGGGGGAYRRVRV)
Aco001649	AGC-Pl	1.50E-159	LG18:9024550..9029440	6	Cytoplasmic	-	-	Y (RKKGTSEIYAMKVMRKDKI,KKGTSEIYAMKVMRKDKIK)
Aco004931	Aur	5.00E-144	LG07:873506..875509	5	Cytoplasmic	-	-	-
Aco015185	Aur	7.10E-154	LG05:1469797..1472517	8	Cytoplasmic	-	-	-
Aco009019	BUB	3.80E-126	LG09:12839047..12842345	12	Nuclear	-	-	-
Aco001549	CAMK_AMPK	2.70E-158	LG18:9790187..9792532	11	Mitochondrial	Y (0.81 | 1-82)	Y (0.848 | 1-56)	Y (RRKVRSMEMEDKVKREIK)
Aco006820	CAMK_AMPK	1.20E-154	LG01:21588486..21596926	10	Cytoplasmic	-	-	Y (RRKIKSMEMEEKVKREIK)
Aco015017	CAMK_AMPK	4.00E-121	LG04:11783403..11788695	6	Cytoplasmic	-	-	-
Aco018313	CAMK_AMPK	5.60E-69	LG16:1762129..1788392	13	Nuclear	-	-	-
Aco012636	CAMK_CAMK1-DCAMKL	5.50E-133	LG13:3059438..3063224	6	Nuclear	-	-	-
Aco001625	CAMK_CAMKL-CHK1	2.60E-141	LG18:9192567..9193895	0	Cytoplasmic	-	-	Y (FKVK,KVKK,RKGLDDRLIGYKRESK,KKKDDGVLKLEGSKEGRK)
Aco002215	CAMK_CAMKL-CHK1	6.80E-142	LG04:3262495..3268163	13	Cytoplasmic	-	-	Y (RKSK)
Aco004322	CAMK_CAMKL-CHK1	4.40E-114	LG05:2160825..2162243	0	Chloroplast	-	-	Y (KKKK,KRITISEIMETSWFRKDFR)
Aco004323	CAMK_CAMKL-CHK1	2.80E-136	LG05:2169056..2170823	1	Chloroplast	-	-	Y (RRITIPEIMENRWFRKGFR,KRKAGDRGEYEEFFNKRLK,RKAGDRGEYEEFFNKRLKP)
Aco005225	CAMK_CAMKL-CHK1	1.30E-88	LG07:3071294..3072667	2	Nuclear	-	-	Y (RTRRRRRGRRF)
Aco006700	CAMK_CAMKL-CHK1	6.50E-98	LG01:22600010..22610245	12	Cytoplasmic	-	-	Y (RTARKSRR,RKQDNVKHQTRFLSRKPAK)
Aco007507	CAMK_CAMKL-CHK1	1.90E-111	LG12:11547144..11558347	13	Nuclear	-	-	Y (RRIDNSLVKLHENKKLTR)
Aco008201	CAMK_CAMKL-CHK1	5.20E-109	LG19:8409312..8411200	1	Cytoplasmic	-	-	Y (KKCPIPRGLSQSTEKWKRK)
Aco010015	CAMK_CAMKL-CHK1	1.30E-134	LG10:2187779..2189581	1	Cytoplasmic	-	-	Y (RRITIPEIMENRWFRKDLR)
Aco010017	CAMK_CAMKL-CHK1	6.00E-141	LG10:2198749..2200149	0	Cytoplasmic	-	-	Y (FKVK,KVKK,KPSLK,KKKDGMVKLQGCREGRK)
Aco011132	CAMK_CAMKL-CHK1	2.20E-89	LG04:13486171..13487538	0	Cytoplasmic	-	-	Y (RRLWRERLGPALKKNRE)
Aco012533	CAMK_CAMKL-CHK1	2.30E-137	LG13:1862440..1863744	0	Cytoplasmic	-	-	Y (KVKK)
Aco014260	CAMK_CAMKL-CHK1	7.60E-131	LG05:45295..60064	15	Cytoplasmic	-	-	-
Aco015008	CAMK_CAMKL-CHK1	7.20E-134	LG04:11703020..11710396	15	Cytoplasmic	-	-	Y (PKVKRRV,KKNYKMKLETMKAGRK)
Aco015525	CAMK_CAMKL-CHK1	1.90E-79	LG03:12649272..12654172	13	Nuclear	-	-	Y (RKHNYKMKLQGDKTGRK)
Aco016931	CAMK_CAMKL-CHK1	9.20E-125	LG02:2099383..2101473	1	Cytoplasmic	-	-	-
Aco016932	CAMK_CAMKL-CHK1	1.60E-135	LG02:2036912..2038291	0	Cytoplasmic	-	-	Y (KDREKEK)
Aco019253	CAMK_CAMKL-CHK1	1.20E-139	LG13:3471010..3478477	14	Cytoplasmic	-	-	Y (KKNYKMKLENMKAGRK)
Aco021653	CAMK_CAMKL-CHK1	5.70E-138	LG16:7092847..7095892	2	Cytoplasmic	-	-	-
Aco001261	CAMK_CDPK	7.10E-98	LG02:12916730..12922408	3	Nuclear	-	-	Y (RKRK,RRKR,RGLKRKL,RRSKKKCRESKPKPR,KRKLGCIESATRIGRKKKL,RKLGCIESATRIGRKKKLE)
Aco002197	CAMK_CDPK	1.30E-72	LG04:3429194..3437133	10	Cytoplasmic	-	-	Y (KRKL)
Aco003229	CAMK_CDPK	3.80E-125	LG17:1215814..1221029	6	Cytoplasmic	-	-	Y (KRKL)
Aco003461	CAMK_CDPK	6.70E-124	LG17:3008515..3012967	8	Cytoplasmic	-	-	-
Aco004026	CAMK_CDPK	3.40E-122	LG15:1923345..1928144	10	Cytoplasmic	-	-	-
Aco005141	CAMK_CDPK	1.90E-129	LG07:2475534..2479027	6	Cytoplasmic	-	-	Y (KRKL,KRLGSAGLLAGSVLKRRTE)
Aco006066	CAMK_CDPK	3.70E-124	LG16:9233971..9238534	7	Cytoplasmic	-	-	Y (RRRK)
Aco007047	CAMK_CDPK	3.10E-128	LG23:1293175..1299597	7	Cytoplasmic	-	-	Y (FKRR,KRKL,KKAPNVPLGDVVKSRLK)
Aco007586	CAMK_CDPK	7.40E-105	LG08:542748..548495	9	Cytoplasmic	-	-	Y (RSTPRRFFRRPFPPPSPAKHIRASLAKRQGPPRP)
Aco008755	CAMK_CDPK	6.30E-103	LG09:2137278..2143780	8	Cytoplasmic	-	-	-
Aco009035	CAMK_CDPK	4.60E-116	LG09:12967996..12972213	8	Cytoplasmic	-	-	Y (RRDLSYACKSISKRKLV,RPRHHPRKALRGCSPLLHPRKRARPRPIRR)
Aco009208	CAMK_CDPK	7.90E-126	LG22:8479629..8483913	6	Chloroplast	-	-	Y (KRKL)
Aco009411	CAMK_CDPK	2.30E-121	LG22:6990963..6999992	10	Mitochondrial	-	-	Y (PRRFFRRPFPPPSPAKHIKASLAKRLGAPKPKE)
Aco010095	CAMK_CDPK	7.60E-89	LG25:3561504..3562322	0	Cytoplasmic	-	-	-
Aco011406	CAMK_CDPK	1.10E-126	LG01:11817838..11821313	7	Cytoplasmic	-	-	-
Aco011911	CAMK_CDPK	1.40E-120	LG03:13480414..13486734	6	Cytoplasmic	-	-	Y (KRKL)
Aco011994	CAMK_CDPK	1.20E-126	LG03:14204177..14207581	7	Cytoplasmic	-	-	-
Aco013938	CAMK_CDPK	1.70E-61	LG03:1146495..1148012	2	Cytoplasmic	-	-	Y (RRGLCEGPDLFDWIRERRG)
Aco014985	CAMK_CDPK	2.00E-121	LG04:11421052..11427176	10	Chloroplast	-	-	Y (PPPSPAKHIRALLARRRGAVK)
Aco015131	CAMK_CDPK	1.70E-118	LG24:7332573..7342329	10	Chloroplast	-	-	Y (KRKH,PRRLFRRPFPPPSPAKHIRAT)
Aco015726	CAMK_CDPK	1.90E-117	LG09:11169763..11176163	12	Cytoplasmic	-	-	Y (KRRS,GRGGRGGGGGAANAGGANHERRPPEEREREKEKGKERKG)
Aco017158	CAMK_CDPK	1.90E-123	LG18:810331..817881	12	Chloroplast	-	-	-
Aco017451	CAMK_CDPK	1.40E-127	LG09:3850870..3857346	7	Cytoplasmic	-	-	Y (KRKL,KKKKGYGHGHGR,KKAPNVPLGDIVRARLK)
Aco022369	CAMK_CDPK	7.60E-127	LG07:6917759..6923719	7	Cytoplasmic	-	-	Y (PDPKRRL,RRKKAGAGAGAKKGRKGKKP)
Aco022525	CAMK_CDPK	2.70E-106	LG22:6452465..6457845	4	Plasma Membrane	-	-	-
Aco022569	CAMK_CDPK	8.10E-130	LG09:6967940..6974788	7	Cytoplasmic	-	-	Y (PDPKRRL,GGGGGGGKQRGRKKNKNRDKAKGKKP)
Aco025773	CAMK_CDPK	7.90E-132	LG23:6386607..6390274	7	Cytoplasmic	-	-	Y (KRKL,PKPS,RKGSPDPNPKKRRDV)
Aco003225	CAMK_OST1L	1.70E-74	LG17:1205231..1209148	8	Nuclear	-	-	-
Aco004065	CAMK_OST1L	1.30E-70	LG15:1632652..1635720	5	Cytoplasmic	-	-	-
Aco004925	CAMK_OST1L	4.90E-70	LG07:829850..835385	5	Cytoplasmic	-	-	-
Aco007887	CAMK_OST1L	6.80E-83	LG21:9814264..9819661	7	Nuclear	-	-	Y (KRVK)
Aco011646	CAMK_OST1L	6.10E-80	LG08:12532517..12536984	7	Nuclear	-	-	Y (KKTKELVAVKYIERGKKI)
Aco017707	CAMK_OST1L	7.50E-77	LG05:7144892..7161417	7	Nuclear	-	-	-
Aco000324	CK1_CK1	3.90E-70	LG12:2703017..2707068	10	Cytoplasmic	-	-	-
Aco005766	CK1_CK1	1.80E-138	LG11:12760234..12765888	13	Nuclear	-	-	Y (RRANQVYMIDFGLAKKYRD)
Aco005857	CK1_CK1	1.10E-139	LG16:10871101..10876378	13	Nuclear	-	-	Y (RKGGWSGAMDPSRRRAP,RRANQVYIIDFGLAKKYRD)
Aco006976	CK1_CK1	1.00E-137	LG22:10186339..10191317	13	Mitochondrial	-	-	Y (RKANQVYVIDYGLAKKYRD)
Aco007751	CK1_CK1	1.60E-136	LG08:1770242..1775567	13	Cytoplasmic	-	-	Y (RKANQVYIIDFGLAKKYRD)
Aco008965	CK1_CK1	2.10E-138	LG09:12503371..12509965	13	Mitochondrial	-	-	Y (RKANQVYIIDYGLAKKYRD)
Aco010819	CK1_CK1	1.50E-133	LG10:4248587..4257219	17	Mitochondrial	-	-	Y (RKANQVYIIDFGLAKRYRD)
Aco018576	CK1_CK1	6.10E-140	LG01:21150938..21156830	14	Mitochondrial	-	-	Y (RRANQVYIIDFGLAKKYRD)
Aco026826	CK1_CK1	2.20E-100	scaffold_1334:29369..33649	11	Mitochondrial	-	-	Y (RRANQVYMIDFGLAKKYRD)
Aco002173	CK1_CK1-Pl	6.30E-168	LG04:3718904..3729754	17	Mitochondrial	-	-	Y (KKWK,KRKL,KRGRLAVNLEEDEQPKKKV,RPGRRGRGRGTRAAKGTSATPARQRV)
Aco005992	CK1_CK1-Pl	1.10E-151	LG16:9862927..9870336	17	Chloroplast	-	-	Y (KKWK,KRGRLMMEEEDDEQPKKKV,RRGRAKANPVAPAERPTNRRRRA)
Aco008788	CK1_CK1-Pl	1.50E-165	LG09:2454146..2465606	16	Mitochondrial	-	-	Y (KKWK,KRGRLLVNLEEDEQPRKKV,NRGGRRGAGRGNKAAAAPRKATRARGGGRGR)
Aco015169	CK1_CK1-Pl	2.10E-144	LG05:1632431..1636917	15	Cytoplasmic	-	Y (0.836 | 1-21)	Y (KKWK,AARRRRAARNK,KRGRVLMDEEDDEQSKKKV)
Aco015170	CK1_CK1-Pl	3.30E-151	LG05:1624470..1630651	15	Mitochondrial	-	-	Y (KKWK,RRRR,KRGRLFMEEEDDEQPKKKV)
Aco015923	CK1_CK1-Pl	6.40E-164	LG01:10450857..10460777	15	Nuclear	Y (0.752 | 1-50)	-	Y (KKWK,KKRIR,KRGRLTTDEEDEGQQKKRI,RPVARRRGRPPKNAAAAAAKGGRPGLRPRKGRN)
Aco010787	CMGC_CDK-CCRK	3.30E-65	LG10:3819830..3822995	1	Cytoplasmic	-	-	-
Aco020456	CMGC_CDK-CDK7	4.50E-174	LG18:2447181..2508159	12	Nuclear	-	-	-
Aco017019	CMGC_CDK-CDK8	7.40E-123	LG08:13640686..13646554	14	Mitochondrial	-	-	Y (RRKDPGVMQNPGYPQQKRR,RKDPGVMQNPGYPQQKRRF)
Aco000399	CMGC_CDK-CRK7-CDK9	3.20E-159	LG12:2122926..2129378	9	Nuclear	-	-	Y (RKSK,RRERERDEERTRRRYS,RRRYSQRLGFLGSVRRPWR,SRWRRPERKQRAARRERERDEERTRRR)
Aco001209	CMGC_CDK-CRK7-CDK9	1.20E-148	LG02:13352018..13356819	13	Nuclear	-	-	Y (RPMKRRV,KKKRQQQRQQEETAKRQKL)
Aco001924	CMGC_CDK-CRK7-CDK9	2.30E-158	LG18:6777160..6785483	7	Nuclear	-	-	Y (RKKHSNRLSK,RRLRAAGGRANGDGAKKTR)
Aco003380	CMGC_CDK-CRK7-CDK9	1.80E-159	LG17:2449235..2453682	7	Mitochondrial	-	-	Y (KKDLGIKDTSLSYGAKNKR)
Aco003624	CMGC_CDK-CRK7-CDK9	1.10E-147	LG17:4339701..4345337	6	Mitochondrial	-	-	Y (RRMDGKGNVEAAKRSRM,REEKARRQRRMDGKGNVEAAKRSR)
Aco004789	CMGC_CDK-CRK7-CDK9	3.20E-156	LG05:5812990..5820171	7	Nuclear	-	-	-
Aco004880	CMGC_CDK-CRK7-CDK9	7.70E-150	LG07:483267..491821	8	Nuclear	-	-	Y (RKSK,RRRVSSRPQGPEEARRPSR)
Aco007993	CMGC_CDK-CRK7-CDK9	6.00E-160	LG21:8978913..8983818	7	Mitochondrial	-	-	Y (GRGAESIKPRRKESK,KKKAGAVAAAATAENRARK,KKAGAVAAAATAENRARKP,KKDLGVKDSAVGYGGKIKR)
Aco011495	CMGC_CDK-CRK7-CDK9	2.40E-139	LG06:1332495..1339816	6	Nuclear	-	-	Y (KKRP,KRPQPPRGPAERRERVR,KRKSSKLKQRSYKQREDAKK)
Aco012386	CMGC_CDK-CRK7-CDK9	2.00E-153	LG01:2429872..2435681	8	Nuclear	-	-	Y (RRRR,RKSWFRRVAGRKQAK)
Aco015083	CMGC_CDK-CRK7-CDK9	3.60E-97	LG01:24515619..24519771	6	Mitochondrial	-	-	Y (KLRRDKPRRKER)
Aco021715	CMGC_CDK-CRK7-CDK9	6.20E-160	LG23:5736591..5876351	13	Mitochondrial	-	Y (0.755 | 1-42)	Y (KKKK,KANGGDAGKKTRTR,RRLRAATKANGGDAGKKTR)
Aco003499	CMGC_CDK-PITSLRE	3.20E-98	LG17:3328469..3338096	12	Nuclear	Y (0.799 | 1-39)	-	Y (KKKR,KRSR,PSKKRKF,RKLRCLLHFLFQSRRGRT,RRGRTLIAAASLPGFRKVR,ASRRKGHRPDRRSRRGRDLGARV)
Aco003712	CMGC_CDK-PITSLRE	5.40E-122	LG17:5580557..5581771	0	Nuclear	-	-	Y (KKRK,KRPR,LGEV)
Aco024034	CMGC_CDK-PITSLRE	8.30E-178	LG16:1056398..1065869	9	Nuclear	-	-	Y (PSKKRKF,RRKELYLDRIHDREGDRRR,RKELYLDRIHDREGDRRRG)
Aco012582	CMGC_CDK-Pl	5.30E-163	LG13:2388186..2392525	7	Cytoplasmic	-	-	-
Aco015355	CMGC_CDK-Pl	4.90E-156	LG20:10738212..10740674	7	Cytoplasmic	-	-	-
Aco015562	CMGC_CDK-Pl	7.60E-155	LG03:12287394..12293510	7	Cytoplasmic	-	-	Y (KKYMDSCPELAKDPRLIKK)
Aco022519	CMGC_CDK-Pl	1.60E-128	LG22:6350108..6391264	8	Cytoplasmic	-	-	Y (KKHMDTCPDLAKDPRLVKK)
Aco001343	CMGC_CDK-Pl	2.70E-77	LG02:12153095..12159232	6	Cytoplasmic	-	-	-
Aco008540	CMGC_CK2	1.30E-152	LG09:615743..622277	9	Mitochondrial	Y (0.897 | 1-46)	-	Y (KPVKKKKIKRE)
Aco008550	CMGC_CK2	2.00E-115	LG09:663798..671684	8	Mitochondrial	Y (0.892 | 1-56)	Y (0.986 | 1-35)	Y (KKKK)
Aco012359	CMGC_CK2	1.10E-100	LG01:2667141..2672093	8	Cytoplasmic	-	-	Y (KPVKKKKIKRE)
Aco004531	CMGC_CLK	5.20E-196	LG05:3776516..3781977	11	Mitochondrial	-	-	Y (RPRKRAR,KRADRHVEKYIRRGRL)
Aco005929	CMGC_CLK	1.90E-186	LG16:10357879..10362661	10	Nuclear	-	-	Y (RTRKRQR,PSSKRKS,RKASSNASKYFRRGTR)
Aco015483	CMGC_CLK	7.00E-195	LG23:842963..847396	11	Mitochondrial	-	-	Y (RPRKRPR,KRPRKRP)
Aco025667	CMGC_CLK	5.30E-191	LG21:5003610..5008826	12	Cytoplasmic	-	-	Y (RPRKRQR,RKADRHVEKYVRRGRL)
Aco007044	CMGC_DYRK-PRP4	3.90E-145	LG23:1260845..1269200	10	Nuclear	-	-	Y (KKKR,RRRR)
Aco013391	CMGC_DYRK-PRP4	7.30E-154	LG15:10624838..10633708	7	Nuclear	-	-	Y (KKRP)
Aco020652	CMGC_DYRK-PRP4	2.50E-151	LG02:11861590..11865873	6	Nuclear	-	-	Y (KKPR,KKRP,RKERKKK)
Aco022676	CMGC_DYRK-PRP4	1.50E-155	LG01:9551312..9568012	6	Nuclear	-	-	Y (KKRP)
Aco027732	CMGC_DYRK-PRP4	3.60E-104	LG22:4808360..4816692	2	Plasma Membrane	-	-	Y (RRRTDRTSPARPRLNKRYR)
Aco024048	CMGC_DYRK-PRP4	1.30E-142	LG01:5357686..5367967	15	Nuclear	-	-	Y (RKRR,RKSMDVDEVTRRERER,KRDRDVDASHPKTRARSR,RRSPEDPAPEEEESPKRRK,KRRKHHRRQHHHHHRRHRN,RRERERSSSHSRYDRKESR,GERRSSSARDRDSEKQRDRSRERYKERERGKSERERERDDRDRRERERTRSEH)
Aco017047	CMGC_DYRK-YAK	8.00E-161	LG08:13836940..13845944	17	Nuclear	-	-	-
Aco017235	CMGC_DYRK-YAK	3.50E-183	LG03:16687346..16703271	26	Nuclear	-	-	Y (KEKKKKKKKRKR,KKLLSEVDIRPWKNLSKRR)
Aco000687	CMGC_GSK	3.00E-164	LG12:174450..180260	11	Cytoplasmic	-	-	-
Aco004316	CMGC_GSK	2.10E-187	LG05:2116866..2121485	11	Cytoplasmic	-	-	-
Aco006378	CMGC_GSK	1.20E-190	LG14:2755947..2762410	12	Cytoplasmic	-	-	-
Aco010006	CMGC_GSK	3.20E-186	LG10:2122141..2126804	12	Cytoplasmic	-	-	-
Aco011277	CMGC_GSK	4.60E-179	LG01:12796300..12802003	12	Cytoplasmic	-	-	-
Aco013877	CMGC_GSK	5.40E-184	LG08:9371700..9377355	13	Nuclear	-	-	-
Aco017170	CMGC_GSK	3.30E-189	LG18:660745..665597	12	Cytoplasmic	-	-	-
Aco023527	CMGC_GSK	3.90E-116	LG04:409180..414438	11	Cytoplasmic	-	-	-
Aco000217	CMGC_GSKL	2.50E-120	LG12:3617743..3631482	19	Plasma Membrane	Y (0.967 | 1-87)	-	Y (KKGKWSLLKRQKRKRDS)
Aco000644	CMGC_MAPK	1.70E-147	LG12:478782..485344	9	Cytoplasmic	-	-	-
Aco001527	CMGC_MAPK	8.10E-143	LG18:9906314..9909198	5	Cytoplasmic	-	-	Y (KKIANAFDNHMDAKRTLR)
Aco004328	CMGC_MAPK	3.80E-115	LG05:2211856..2218198	6	Cytoplasmic	-	-	Y (KKIANAFDNRIDAKRTLR)
Aco004495	CMGC_MAPK	8.90E-148	LG05:3582220..3587192	9	Nuclear	-	-	-
Aco005346	CMGC_MAPK	4.10E-150	LG11:9286984..9295836	9	Nuclear	-	-	-
Aco005426	CMGC_MAPK	3.40E-145	LG11:10119634..10124942	10	Cytoplasmic	-	-	-
Aco006212	CMGC_MAPK	2.00E-149	LG16:7909852..7916593	9	Nuclear	-	-	Y (RRLLRNMPPTYGCRRREP)
Aco013236	CMGC_MAPK	1.10E-145	LG24:824175..834027	5	Nuclear	-	-	Y (KKIGNAFDNRIDAKRTLR)
Aco016435	CMGC_MAPK	1.40E-145	LG10:11799859..11807562	10	Nuclear	-	-	Y (RVPKRKM)
Aco016511	CMGC_MAPK	7.00E-95	LG11:460658..465326	2	Nuclear	-	-	-
Aco016608	CMGC_MAPK	6.10E-141	LG08:10360115..10364305	6	Cytoplasmic	-	-	Y (KKIGNAFDNRIDAKRTLR)
Aco028822	CMGC_MAPK	2.80E-138	scaffold_1303:15738..25017	6	Nuclear	Y (0.922 | 1-28)	-	Y (KKIGNAFDNRIDAKRTLR)
Aco016907	CMGC_Pl-Tthe	4.00E-159	LG02:2563381..2574335	11	Plasma Membrane	-	-	Y (KRGDPLDLREYERRLDR,KKKHQSKSGSELFKLRKS)
Aco017027	CMGC_RCK	1.20E-99	LG08:13698482..13709366	19	Mitochondrial	-	-	-
Aco017361	CMGC_RCK	2.20E-143	LG01:23746982..23755600	19	Plasma Membrane	-	-	-
Aco019467	CMGC_RCK	2.40E-91	LG07:9347042..9351196	7	Cytoplasmic	-	-	-
Aco004285	CMGC_SRPK	4.00E-85	LG15:184154..189000	4	Nuclear	-	-	Y (QKKKIRRKAKRA)
Aco011940	CMGC_SRPK	5.00E-77	LG03:13702032..13706931	3	Cytoplasmic	-	-	Y (KRIR,KKLKKKAKRAVSRI)
Aco013024	CMGC_SRPK	3.00E-76	LG25:1256038..1260563	4	Cytoplasmic	-	-	Y (KRIR,KRVK)
Aco021007	CMGC_SRPK	3.30E-85	LG15:6468..11314	4	Nuclear	-	-	Y (QKKKIRRKAKRA)
Aco011661	Group-Pl-2	5.60E-81	LG08:12407573..12418225	15	Nuclear	-	-	Y (RKKK,PRAKRRL,KRIDKYLMKHKMKRS,KRSSIHIMSPKKVKG,KRRLGDVSLTYVRKRKTRP,KRKTRPVEDDVTLVPRAKR,RKTRPVEDDVTLVPRAKRR)
Aco001414	Group-Pl-3	3.00E-120	LG18:10733959..10740987	12	Mitochondrial	Y (0.855 | 1-35)	Y (0.764 | 1-81)	-
Aco011873	Group-Pl-3	3.30E-131	LG03:13173066..13180940	12	Plasma Membrane	-	-	-
Aco016850	Group-Pl-3	5.50E-125	LG04:15383822..15392837	13	Nuclear	-	Y (0.939 | 1-42)	Y (KVKK,RKLLRRNPGIQNKKDMK)
Aco030295	Group-Pl-3	8.40E-104	LG01:17901026..17909693	7	Cytoplasmic	-	-	Y (KRNGRVQEHVVRKFMR)
Aco018332	Group-Pl-4	1.50E-150	LG16:2076670..2085442	9	Mitochondrial	Y (0.92 | 1-33)	Y (0.828 | 1-21)	Y (LGEV,KKLPPRRRHERRRLT,KKATEYGAVEIWMNERVRR,KKDSAQRNVLASVLRLQRK)
Aco015782	IRE1	5.80E-114	LG09:10668758..10678164	6	Nuclear	-	-	Y (PKKRKTRK)
Aco000752	NAK	9.40E-93	LG02:16982787..16988243	6	Nuclear	-	-	-
Aco000924	NAK	9.50E-71	LG02:15619739..15624400	7	Cytoplasmic	-	-	-
Aco015292	NAK	8.20E-104	LG20:10326477..10329697	5	Plasma Membrane	-	-	Y (KRRR)
Aco015343	NAK	2.20E-128	LG20:10649879..10654968	7	Nuclear	-	-	-
Aco025801	NAK	6.40E-108	LG14:10152983..10163006	6	Cytoplasmic	-	-	-
Aco026954	NAK	8.80E-108	LG14:9915024..9922734	5	Cytoplasmic	-	-	-
Aco000786	NEK	1.00E-60	LG02:16684886..16688506	11	Nuclear	-	-	Y (KRIR,EKKQRSKAPKNTRNGKRGGDSKK)
Aco005210	NEK	2.00E-102	LG07:2948261..2955084	12	Nuclear	-	-	Y (KKIRLARQTDRCRRS,KRYVLKKIRLARQTDRCRR,KKIRFPDDEDDYAGKDKRD)
Aco008813	NEK	6.30E-124	LG09:2674823..2680962	14	Nuclear	-	-	Y (KKIRLARQTDRSRRS,KRYVLKKIRLARQTDRSRR,RKISFPDDEDDSGCKDKEK)
Aco008052	PEK_GCN2	1.50E-118	LG21:8411665..8439382	33	Nuclear	-	-	-
Aco016156	RLK-Pelle_C-LEC	2.40E-145	LG17:11118061..11121550	3	Plasma Membrane	-	-	Y (RRSKKRKRSRK)
Aco001558	RLK-Pelle_CR4L	1.70E-112	LG18:9708435..9710634	1	Chloroplast	-	-	-
Aco002313	RLK-Pelle_CR4L	2.70E-87	LG04:2536603..2538255	0	Chloroplast	Y (0.998 | 1-33)	-	Y (AVKRPSRRRPPSP,KRRNFTSSKSKSKSKSK,RRRLAGLAASCVRSCRERR,RRLAGLAASCVRSCRERRP)
Aco003455	RLK-Pelle_CR4L	1.00E-110	LG17:2983884..2986526	0	Plasma Membrane	-	-	Y (KKIAAIACKCVRMRGKDR)
Aco004806	RLK-Pelle_CR4L	1.50E-70	LG05:5995855..5997990	0	Plasma Membrane	-	-	Y (RRRLGREKSRRWRRMRD,RPRRRLGREKSRRWRRM,RRVHDAARTGERRRRRSRG)
Aco015013	RLK-Pelle_CR4L	5.20E-76	LG04:11759925..11760956	0	Chloroplast	-	-	Y (RRRRRRRVGTR)
Aco001484	RLK-Pelle_CrRLK1L-1	7.90E-118	LG18:10235264..10237369	0	Plasma Membrane	-	-	-
Aco002557	RLK-Pelle_CrRLK1L-1	5.00E-152	LG04:718285..721097	2	Plasma Membrane	-	-	Y (RKKR)
Aco005072	RLK-Pelle_CrRLK1L-1	2.00E-147	LG07:1831640..1834141	0	Plasma Membrane	-	-	Y (RKKK,KKKAIR)
Aco008525	RLK-Pelle_CrRLK1L-1	7.20E-120	LG09:491710..494343	0	Plasma Membrane	-	Y (0.988 | 1-25)	Y (AAAED)
Aco010993	RLK-Pelle_CrRLK1L-1	1.90E-138	LG04:14583898..14586408	0	Plasma Membrane	-	-	Y (RRRK)
Aco014392	RLK-Pelle_CrRLK1L-1	5.20E-155	LG07:14660418..14662949	0	Plasma Membrane	-	-	-
Aco014821	RLK-Pelle_CrRLK1L-1	3.20E-148	LG14:675159..684982	12	Cytoplasmic	-	-	-
Aco016615	RLK-Pelle_CrRLK1L-1	5.20E-83	LG08:10409573..10412072	1	Plasma Membrane	-	-	Y (RRLRPR)
Aco018550	RLK-Pelle_CrRLK1L-1	1.20E-152	LG06:14603512..14606079	0	Chloroplast	-	-	-
Aco018669	RLK-Pelle_CrRLK1L-1	2.90E-153	LG14:4265774..4268464	0	Plasma Membrane	-	-	-
Aco001068	RLK-Pelle_DLSV	4.60E-113	LG02:14480955..14486064	4	Mitochondrial	-	-	Y (RRRR)
Aco001387	RLK-Pelle_DLSV	2.60E-85	LG18:10880708..10884907	6	Plasma Membrane	Y (0.949 | 1-42)	Y (0.962 | 1-29)	-
Aco002047	RLK-Pelle_DLSV	3.10E-128	LG04:5298318..5314895	8	Plasma Membrane	-	-	-
Aco002048	RLK-Pelle_DLSV	3.10E-123	LG04:5282063..5289147	7	Plasma Membrane	Y (0.747 | 1-69)	Y (0.922 | 1-23)	Y (RRKKIKKRKLR)
Aco002551	RLK-Pelle_DLSV	9.20E-112	LG04:750573..754740	6	Plasma Membrane	-	-	-
Aco004296	RLK-Pelle_DLSV	7.50E-98	LG05:1965727..1975311	24	Plasma Membrane	-	-	-
Aco005064	RLK-Pelle_DLSV	4.80E-108	LG07:1760108..1765791	6	Plasma Membrane	Y (0.95 | 1-42)	-	-
Aco005595	RLK-Pelle_DLSV	4.60E-111	LG11:11542148..11550696	21	Plasma Membrane	-	-	-
Aco006364	RLK-Pelle_DLSV	1.20E-112	LG14:2867807..2882625	14	Plasma Membrane	-	-	Y (KRKKQRSSRGAKR)
Aco006620	RLK-Pelle_DLSV	1.90E-114	LG14:910330..944290	67	Plasma Membrane	-	-	Y (KRRP,RRKRR)
Aco007707	RLK-Pelle_DLSV	8.60E-110	LG08:1395624..1404127	7	Chloroplast	-	-	-
Aco008478	RLK-Pelle_DLSV	1.70E-115	LG19:10657007..10671928	12	Plasma Membrane	-	-	Y (RKRR)
Aco010299	RLK-Pelle_DLSV	7.10E-107	LG25:2226164..2230941	6	Cytoplasmic	-	-	-
Aco012709	RLK-Pelle_DLSV	1.40E-120	LG05:14072049..14075138	6	Plasma Membrane	-	Y (0.846 | 1-70)	-
Aco014435	RLK-Pelle_DLSV	4.60E-124	LG07:14300917..14318038	14	Plasma Membrane	-	-	Y (KKKK,KKRKK,KRKKR,RKKRK,RRRRNRGRKK)
Aco014436	RLK-Pelle_DLSV	8.80E-119	LG07:14306642..14312876	11	Plasma Membrane	-	-	-
Aco014437	RLK-Pelle_DLSV	1.10E-116	LG07:14294814..14300252	4	Cytoplasmic	-	-	-
Aco014440	RLK-Pelle_DLSV	2.00E-127	LG07:14267414..14281808	14	Plasma Membrane	-	-	Y (RRRK)
Aco014458	RLK-Pelle_DLSV	3.20E-124	LG07:14103498..14130222	18	Plasma Membrane	-	-	Y (RRKRRKPE)
Aco014462	RLK-Pelle_DLSV	3.50E-127	LG07:14074069..14100451	23	Plasma Membrane	-	-	Y (RKKQR)
Aco014466	RLK-Pelle_DLSV	8.70E-128	LG07:14039450..14074062	34	Plasma Membrane	-	Y (0.972 | 1-28)	Y (RRRR,RKKQRKR)
Aco014798	RLK-Pelle_DLSV	3.00E-114	LG14:875466..895850	46	Plasma Membrane	-	-	Y (KRRP,RRKRR)
Aco014819	RLK-Pelle_DLSV	2.40E-107	LG14:693362..697026	7	Nuclear	-	Y (0.993 | 1-22)	-
Aco014896	RLK-Pelle_DLSV	2.20E-123	LG14:205306..216594	14	Plasma Membrane	-	-	Y (IKELPKKRS)
Aco016334	RLK-Pelle_DLSV	4.10E-90	LG03:10622701..10628695	5	Plasma Membrane	-	-	-
Aco016543	RLK-Pelle_DLSV	1.20E-109	LG11:143484..148070	7	Plasma Membrane	-	-	Y (RKRR)
Aco018427	RLK-Pelle_DLSV	6.20E-122	LG01:4270441..4277809	5	Plasma Membrane	-	-	-
Aco018429	RLK-Pelle_DLSV	1.40E-124	LG01:4248609..4254333	4	Plasma Membrane	-	-	-
Aco018430	RLK-Pelle_DLSV	1.50E-126	LG01:4229744..4233677	6	Plasma Membrane	-	-	-
Aco021964	RLK-Pelle_DLSV	2.00E-112	scaffold_351:116852..120767	7	Plasma Membrane	-	-	-
Aco022687	RLK-Pelle_DLSV	9.00E-127	LG01:9732370..9734339	5	Plasma Membrane	-	-	-
Aco023387	RLK-Pelle_DLSV	1.10E-68	LG20:4610612..4623748	6	Plasma Membrane	Y (0.989 | 1-37)	-	-
Aco023477	RLK-Pelle_DLSV	5.00E-125	LG04:6242305..6247312	6	Plasma Membrane	-	-	Y (RMRKRSR)
Aco024041	RLK-Pelle_DLSV	2.10E-124	LG16:925757..936592	7	Plasma Membrane	Y (0.872 | 1-28)	-	Y (KRAR)
Aco024042	RLK-Pelle_DLSV	2.60E-124	LG16:907052..914051	6	Plasma Membrane	Y (0.861 | 1-56)	-	-
Aco024307	RLK-Pelle_DLSV	4.00E-124	LG16:846390..858850	6	Plasma Membrane	-	-	-
Aco024620	RLK-Pelle_DLSV	8.50E-98	scaffold_690:30859..40460	24	Plasma Membrane	-	-	-
Aco026024	RLK-Pelle_DLSV	5.10E-106	LG10:9385177..9395507	4	Plasma Membrane	Y (0.952 | 1-36)	-	-
Aco028002	RLK-Pelle_DLSV	9.90E-80	scaffold_1486:81..3443	5	Plasma Membrane	-	-	-
Aco028004	RLK-Pelle_DLSV	2.10E-124	scaffold_1486:5546..26975	18	Plasma Membrane	-	-	Y (RRRKKQRKP)
Aco029183	RLK-Pelle_DLSV	1.90E-94	scaffold_850:50521..63321	8	Cytoplasmic	-	-	-
Aco006932	RLK-Pelle_Extensin	7.10E-142	LG22:9907151..9912834	8	Plasma Membrane	-	-	-
Aco009920	RLK-Pelle_Extensin	1.80E-149	LG10:1364794..1371929	14	Nuclear	-	-	Y (RKPKRKA)
Aco010158	RLK-Pelle_Extensin	7.40E-143	LG25:3230015..3235966	7	Plasma Membrane	Y (0.908 | 1-70)	-	Y (TKKKK)
Aco018574	RLK-Pelle_Extensin	5.00E-148	LG01:21163907..21176241	24	Nuclear	-	Y (0.996 | 1-23)	Y (RRRR)
Aco001543	RLK-Pelle_L-LEC	5.00E-83	LG18:9790187..9792532	0	Chloroplast	-	Y (0.734 | 1-78)	Y (RHRR)
Aco002120	RLK-Pelle_L-LEC	1.70E-68	LG04:4429411..4430748	0	Cytoplasmic	-	-	Y (LGEV,RRRRRNARNARRRKEA)
Aco002345	RLK-Pelle_L-LEC	2.50E-116	LG04:2258553..2260613	0	Plasma Membrane	-	-	Y (RKEYISEVKIISRLRHR)
Aco002675	RLK-Pelle_L-LEC	6.90E-118	LG06:10546153..10557062	2	Plasma Membrane	-	-	Y (PKPS)
Aco003076	RLK-Pelle_L-LEC	8.30E-57	LG06:13668034..13670323	1	Plasma Membrane	-	-	-
Aco007170	RLK-Pelle_L-LEC	1.90E-118	LG23:2169327..2171378	0	Plasma Membrane	-	-	-
Aco007177	RLK-Pelle_L-LEC	7.50E-118	LG23:2213349..2231397	2	Plasma Membrane	-	-	-
Aco007183	RLK-Pelle_L-LEC	1.30E-117	LG23:2264363..2266453	0	Plasma Membrane	-	-	-
Aco007185	RLK-Pelle_L-LEC	1.50E-114	LG23:2270179..2272263	0	Plasma Membrane	-	-	-
Aco008603	RLK-Pelle_L-LEC	5.40E-120	LG09:1043970..1066276	7	Plasma Membrane	-	-	Y (KRQK)
Aco008608	RLK-Pelle_L-LEC	2.80E-119	LG09:1085447..1087710	1	Plasma Membrane	-	-	-
Aco008610	RLK-Pelle_L-LEC	1.10E-121	LG09:1091936..1094201	2	Plasma Membrane	-	-	-
Aco008611	RLK-Pelle_L-LEC	1.10E-121	LG09:1100371..1102529	1	Plasma Membrane	-	-	Y (KRHR)
Aco008616	RLK-Pelle_L-LEC	1.60E-118	LG09:1117555..1119032	1	Cytoplasmic	-	-	Y (RNFKRRR)
Aco008617	RLK-Pelle_L-LEC	5.30E-122	LG09:1121877..1123996	1	Plasma Membrane	-	Y (0.971 | 1-26)	-
Aco008618	RLK-Pelle_L-LEC	4.90E-102	LG09:1140150..1142306	1	Plasma Membrane	-	-	Y (KRHR,RRRK)
Aco014164	RLK-Pelle_L-LEC	1.30E-122	LG13:560464..575429	2	Plasma Membrane	-	-	Y (RRRR)
Aco018536	RLK-Pelle_L-LEC	8.40E-90	LG06:14506885..14511414	1	Plasma Membrane	-	Y (0.985 | 1-24)	Y (RRRR)
Aco019627	RLK-Pelle_L-LEC	1.50E-67	LG09:9990624..9993147	1	Plasma Membrane	-	-	-
Aco021608	RLK-Pelle_L-LEC	2.80E-91	LG14:6813992..6816103	0	Chloroplast	-	-	-
Aco024279	RLK-Pelle_L-LEC	1.40E-86	LG05:9032763..9035015	0	Plasma Membrane	-	-	Y (RRRR)
Aco028721	RLK-Pelle_L-LEC	2.40E-119	LG14:9071983..9082557	5	Plasma Membrane	-	-	Y (RNFKRRR)
Aco031106	RLK-Pelle_L-LEC	1.50E-52	scaffold_2892:516..1777	1	Nuclear	Y (0.995 | 1-37)	-	-
Aco031782	RLK-Pelle_L-LEC	5.30E-122	scaffold_3114:1307..3462	1	Plasma Membrane	-	Y (0.966 | 1-26)	-
Aco012685	RLK-Pelle_LRK10L-2	1.40E-132	LG05:13701641..13704468	2	Plasma Membrane	-	-	-
Aco012686	RLK-Pelle_LRK10L-2	2.20E-134	LG05:13712469..13714578	2	Plasma Membrane	-	-	-
Aco012688	RLK-Pelle_LRK10L-2	1.50E-131	LG05:13726933..13730859	2	Plasma Membrane	-	-	Y (RHRR)
Aco012689	RLK-Pelle_LRK10L-2	1.20E-132	LG05:13737981..13741131	2	Plasma Membrane	-	Y (0.945 | 1-42)	-
Aco012690	RLK-Pelle_LRK10L-2	2.00E-133	LG05:13741204..13776622	8	Plasma Membrane	-	-	-
Aco012696	RLK-Pelle_LRK10L-2	2.00E-133	LG05:13819945..13822070	2	Plasma Membrane	-	-	-
Aco012697	RLK-Pelle_LRK10L-2	6.00E-131	LG05:13834020..13845977	5	Plasma Membrane	-	-	Y (KVKK)
Aco016448	RLK-Pelle_LRK10L-2	3.70E-124	LG10:11640672..11644774	2	Plasma Membrane	-	Y (0.828 | 1-28)	Y (RKLCIVGLWCIQIRRSAR)
Aco016449	RLK-Pelle_LRK10L-2	4.40E-132	LG10:11626886..11632565	3	Cytoplasmic	-	-	-
Aco016451	RLK-Pelle_LRK10L-2	4.30E-131	LG10:11622119..11625987	2	Plasma Membrane	-	Y (0.911 | 1-28)	Y (RRRR)
Aco019235	RLK-Pelle_LRK10L-2	6.30E-133	LG16:1394097..1398349	3	Plasma Membrane	-	-	-
Aco019236	RLK-Pelle_LRK10L-2	1.30E-130	LG16:1431978..1432904	0	Cytoplasmic	-	-	-
Aco019243	RLK-Pelle_LRK10L-2	4.50E-109	LG16:1542200..1548521	4	Plasma Membrane	-	-	-
Aco019246	RLK-Pelle_LRK10L-2	1.90E-133	LG16:1587584..1595004	2	Plasma Membrane	-	-	Y (KKSCDLLVCWKKKSKT)
Aco021819	RLK-Pelle_LRK10L-2	1.40E-109	LG10:11578886..11582081	2	Plasma Membrane	-	-	-
Aco022295	RLK-Pelle_LRK10L-2	2.00E-127	LG16:350514..354265	2	Plasma Membrane	-	-	Y (KRYSYWELFRMTNRFKEK)
Aco022297	RLK-Pelle_LRK10L-2	4.50E-106	LG16:356484..358980	1	Plasma Membrane	-	-	-
Aco023898	RLK-Pelle_LRK10L-2	3.40E-93	LG11:3158293..3162376	2	Plasma Membrane	-	-	-
Aco025913	RLK-Pelle_LRK10L-2	4.30E-115	LG11:2821888..2829564	2	Plasma Membrane	-	-	Y (RRVEAILQNYELKAPKRYK)
Aco025914	RLK-Pelle_LRK10L-2	3.00E-115	LG11:2854054..2872075	2	Cytoplasmic	-	-	-
Aco026685	RLK-Pelle_LRK10L-2	2.60E-134	scaffold_966:29569..40235	5	Plasma Membrane	-	-	Y (KRKL)
Aco026688	RLK-Pelle_LRK10L-2	7.30E-108	scaffold_966:40247..46646	2	Plasma Membrane	-	-	-
Aco028043	RLK-Pelle_LRK10L-2	3.60E-134	LG05:12036699..12038915	2	Plasma Membrane	-	-	-
Aco028525	RLK-Pelle_LRK10L-2	3.00E-131	scaffold_675:8947..21989	4	Plasma Membrane	-	-	Y (KVKK)
Aco028528	RLK-Pelle_LRK10L-2	2.80E-133	scaffold_675:43209..70220	13	Plasma Membrane	-	-	Y (KKFCGFSSATNQAFCRRGR)
Aco029267	RLK-Pelle_LRK10L-2	2.30E-133	scaffold_816:48941..54798	2	Plasma Membrane	-	-	Y (KKSRDILFCWKKKSKT)
Aco029466	RLK-Pelle_LRK10L-2	2.00E-135	scaffold_1651:5155..14669	10	Plasma Membrane	-	-	-
Aco029691	RLK-Pelle_LRK10L-2	2.40E-83	scaffold_859:14892..16921	3	Plasma Membrane	-	-	-
Aco029694	RLK-Pelle_LRK10L-2	1.50E-129	scaffold_859:54442..56971	1	Plasma Membrane	-	-	Y (KKSCDLLVCWKKKSRT)
Aco030567	RLK-Pelle_LRK10L-2	9.50E-90	scaffold_1906:15725..17919	2	Plasma Membrane	Y (0.987 | 1-23)	Y (0.777 | 1-26)	-
Aco031225	RLK-Pelle_LRK10L-2	1.20E-135	scaffold_2529:5906..10373	4	Plasma Membrane	-	Y (0.901 | 1-21)	-
Aco031487	RLK-Pelle_LRK10L-2	7.30E-135	scaffold_2406:10592..11455	0	Plasma Membrane	-	-	-
Aco002116	RLK-Pelle_LRR-I-1	7.20E-107	LG04:4444910..4451941	11	Nuclear	Y (0.977 | 1-33)	-	Y (SRLKKKKKKKKEK)
Aco003537	RLK-Pelle_LRR-I-1	7.30E-93	LG17:3589118..3596635	15	Plasma Membrane	-	-	Y (KRSR,KKYCYTLSTTQRRRYI)
Aco005649	RLK-Pelle_LRR-I-1	3.10E-108	LG11:11945932..11980502	40	Plasma Membrane	-	-	Y (PRTKRRF)
Aco005967	RLK-Pelle_LRR-I-1	1.00E-130	LG16:10059227..10075038	25	Plasma Membrane	-	-	Y (RKKK)
Aco011021	RLK-Pelle_LRR-I-1	4.40E-107	LG04:14350113..14358681	15	Plasma Membrane	-	-	Y (KKIVFNYTGNMYLRKERN)
Aco012450	RLK-Pelle_LRR-I-1	5.30E-115	LG13:1199199..1207442	14	Plasma Membrane	-	-	Y (KKKK,RKKK)
Aco003063	RLK-Pelle_LRR-I-2	7.90E-144	LG06:13554381..13564454	11	Nuclear	-	-	Y (PLCKRRF,KRPKTLDTPHGCSAKGKEK,KRRPSISDVTQAISRIRQR,RRPSISDVTQAISRIRQRR)
Aco007409	RLK-Pelle_LRR-I-2	7.10E-144	LG12:12447123..12452434	7	Chloroplast	Y (0.717 | 1-71)	Y (0.673 | 1-50)	-
Aco014889	RLK-Pelle_LRR-I-2	2.10E-150	LG14:271636..276331	7	Chloroplast	-	Y (0.687 | 1-49)	-
Aco001161	RLK-Pelle_LRR-II	1.50E-157	LG02:13746983..13752762	10	Cytoplasmic	-	-	Y (RRRK)
Aco003044	RLK-Pelle_LRR-II	1.40E-127	LG06:13442253..13445914	10	Plasma Membrane	-	-	-
Aco004078	RLK-Pelle_LRR-II	2.90E-136	LG15:1546335..1556959	10	Cytoplasmic	-	-	-
Aco004119	RLK-Pelle_LRR-II	4.90E-158	LG15:1262533..1268456	10	Nuclear	-	-	Y (RRRK)
Aco004315	RLK-Pelle_LRR-II	5.10E-139	LG05:2109998..2114141	9	Plasma Membrane	-	-	-
Aco009586	RLK-Pelle_LRR-II	6.90E-157	LG01:1080905..1087374	9	Cytoplasmic	-	-	Y (RRRK)
Aco010705	RLK-Pelle_LRR-II	2.80E-148	LG10:2932857..2940393	12	Nuclear	-	-	-
Aco012092	RLK-Pelle_LRR-II	1.90E-112	LG02:1420442..1428951	10	Mitochondrial	-	Y (0.954 | 1-21)	-
Aco027090	RLK-Pelle_LRR-II	3.00E-154	LG12:7658368..7669050	10	Nuclear	-	-	Y (RRKR)
Aco027389	RLK-Pelle_LRR-II	9.60E-148	LG19:2827345..2837167	10	Nuclear	-	-	Y (RLKAK)
Aco000141	RLK-Pelle_LRR-III	2.40E-94	LG12:4293987..4298860	2	Plasma Membrane	-	-	Y (RRRR)
Aco000349	RLK-Pelle_LRR-III	7.90E-111	LG12:2519261..2523221	2	Chloroplast	-	-	Y (KGKGKGKGDEEGAAAAKAKGGTKKKGAAAARRGS)
Aco000775	RLK-Pelle_LRR-III	3.50E-75	LG02:16772874..16774948	1	Chloroplast	-	-	Y (RRRRRGLAGDGKESKKGKG)
Aco000956	RLK-Pelle_LRR-III	2.00E-62	LG02:15369047..15371406	1	Plasma Membrane	-	-	Y (KRIKDLSISVEDFKRRMER)
Aco001035	RLK-Pelle_LRR-III	1.30E-108	LG02:14737059..14740054	1	Plasma Membrane	-	-	-
Aco001652	RLK-Pelle_LRR-III	1.80E-115	LG18:9009905..9014468	2	Plasma Membrane	-	-	-
Aco001720	RLK-Pelle_LRR-III	6.90E-68	LG18:8474278..8478848	2	Plasma Membrane	-	-	-
Aco003484	RLK-Pelle_LRR-III	1.10E-85	LG17:3183423..3188916	4	Plasma Membrane	-	Y (0.976 | 1-24)	Y (GARGRSGRRGGRM)
Aco005069	RLK-Pelle_LRR-III	5.60E-71	LG07:1806023..1810725	2	Plasma Membrane	-	-	-
Aco005448	RLK-Pelle_LRR-III	3.40E-114	LG11:10297335..10301716	1	Plasma Membrane	-	-	Y (KKKKR,RRRRRTAAAGGPK)
Aco006408	RLK-Pelle_LRR-III	1.70E-73	LG14:2541629..2544221	1	Chloroplast	-	-	Y (KKRK,KRKH)
Aco007130	RLK-Pelle_LRR-III	1.30E-115	LG23:1890338..1896463	3	Plasma Membrane	-	-	-
Aco007484	RLK-Pelle_LRR-III	2.00E-94	LG12:11773804..11780700	2	Plasma Membrane	-	-	Y (KRSHKEEKGKLVFVRERKQ)
Aco007664	RLK-Pelle_LRR-III	2.40E-89	LG08:1094719..1097760	2	Mitochondrial	-	-	Y (KRHR,KRPR,RPSRGTPSPSIRHLNKRRKKGL)
Aco008313	RLK-Pelle_LRR-III	8.40E-82	LG19:9376362..9380063	2	Chloroplast	-	-	Y (RRRR)
Aco009585	RLK-Pelle_LRR-III	1.20E-64	LG01:1097316..1102110	2	Plasma Membrane	-	-	-
Aco010186	RLK-Pelle_LRR-III	1.80E-84	LG25:3010567..3013347	2	Plasma Membrane	-	-	Y (RKRK,KRKS)
Aco011102	RLK-Pelle_LRR-III	2.00E-102	LG04:13723954..13726528	1	Chloroplast	-	-	-
Aco012499	RLK-Pelle_LRR-III	1.40E-99	LG13:1623343..1625950	1	Plasma Membrane	-	-	-
Aco012849	RLK-Pelle_LRR-III	1.90E-61	LG03:15156270..15158870	1	Plasma Membrane	-	Y (0.924 | 1-42)	Y (RHRR,RSRR)
Aco012984	RLK-Pelle_LRR-III	6.10E-49	LG25:1651811..1656305	3	Plasma Membrane	-	-	Y (ASRDGRSEKRRRRRRRR)
Aco014658	RLK-Pelle_LRR-III	1.40E-57	LG20:9976299..9978234	2	Plasma Membrane	-	Y (0.99 | 1-21)	Y (RRAGIKSKPSPAGSGGGGREGK)
Aco014721	RLK-Pelle_LRR-III	1.90E-89	LG20:9567973..9570020	1	Extracellular	-	-	-
Aco016671	RLK-Pelle_LRR-III	1.40E-79	LG17:25033..27574	1	Plasma Membrane	-	-	Y (RRRKS)
Aco018191	RLK-Pelle_LRR-III	1.20E-88	LG20:6274548..6277931	2	Chloroplast	-	-	-
Aco018421	RLK-Pelle_LRR-III	4.00E-104	LG01:4419896..4423798	2	Chloroplast	Y (0.999 | 1-32)	-	Y (SNKTKKKKK)
Aco018717	RLK-Pelle_LRR-III	6.10E-86	LG11:2594386..2597502	1	Cytoplasmic	-	-	-
Aco023683	RLK-Pelle_LRR-III	2.60E-51	LG20:8875631..8879145	1	Chloroplast	-	-	Y (KRGAGAAGSVKRNAR,KRNARHEPGGEGDVRRRDA)
Aco024378	RLK-Pelle_LRR-III	1.10E-106	LG10:8748598..8752346	2	Chloroplast	-	-	-
Aco026351	RLK-Pelle_LRR-III	1.10E-75	LG19:6939593..6942767	1	Plasma Membrane	-	Y (0.911 | 1-26)	Y (KRKR,RKRRR)
Aco027085	RLK-Pelle_LRR-III	5.20E-49	LG02:7794282..7819834	1	Nuclear	-	-	-
Aco018063	RLK-Pelle_LRR-III	3.00E-38	LG11:8867712..8869348	1	Chloroplast	-	Y (0.949 | 1-42)	-
Aco014014	RLK-Pelle_LRR-IV	3.90E-119	LG03:521884..525795	3	Plasma Membrane	-	-	-
Aco029239	RLK-Pelle_LRR-IV	1.20E-132	LG24:4910964..4914401	3	Extracellular	-	-	-
Aco001021	RLK-Pelle_LRR-IX	5.20E-155	LG02:14842306..14845189	1	Plasma Membrane	-	-	-
Aco013416	RLK-Pelle_LRR-IX	1.10E-161	LG15:10273492..10278191	3	Plasma Membrane	-	-	-
Aco018261	RLK-Pelle_LRR-IX	2.10E-150	LG01:14457964..14462172	1	Plasma Membrane	-	-	-
Aco022209	RLK-Pelle_LRR-IX	6.70E-93	LG17:6227391..6243911	13	Plasma Membrane	-	-	Y (KRIR,KKGQEEFRAEIDVLRKVRH,RKVIELDIQARDSLTKRAK)
Aco004000	RLK-Pelle_LRR-V	2.30E-141	LG15:2120860..2128443	17	Nuclear	-	-	-
Aco008318	RLK-Pelle_LRR-V	3.90E-129	LG19:9399343..9409058	17	Nuclear	-	-	-
Aco009454	RLK-Pelle_LRR-V	5.30E-118	LG14:120408..129915	15	Extracellular	-	-	-
Aco009518	RLK-Pelle_LRR-V	4.30E-131	LG01:1606068..1612228	15	Nuclear	-	-	-
Aco015673	RLK-Pelle_LRR-V	3.20E-93	LG19:517594..524706	15	Plasma Membrane	-	-	-
Aco024003	RLK-Pelle_LRR-V	5.50E-143	LG14:9507655..9517814	14	Plasma Membrane	-	-	-
Aco026565	RLK-Pelle_LRR-V	9.60E-124	LG04:7454289..7480942	15	Nuclear	-	-	Y (PAPKRKI)
Aco003490	RLK-Pelle_LRR-VI-1	4.40E-103	LG17:3231159..3236338	7	Plasma Membrane	-	-	Y (PKPS)
Aco005165	RLK-Pelle_LRR-VI-1	5.40E-117	LG07:2626724..2631626	9	Plasma Membrane	-	Y (0.868 | 1-42)	Y (RRTSMRRAVQRPPRR)
Aco009845	RLK-Pelle_LRR-VI-1	4.70E-90	LG10:841340..844464	6	Plasma Membrane	Y (0.999 | 1-61)	-	Y (RKRK)
Aco014361	RLK-Pelle_LRR-VI-1	1.30E-90	LG05:716960..720641	6	Plasma Membrane	-	Y (0.995 | 1-21)	-
Aco000387	RLK-Pelle_LRR-VI-2	6.50E-118	LG12:2224511..2235224	16	Nuclear	-	-	Y (KRKH,PKPS,RAMKRRR,KVRKRAATTKKKKKKKKKELLAKEGRERERERERKRWRALR)
Aco001583	RLK-Pelle_LRR-VI-2	7.90E-114	LG18:9503599..9507423	5	Plasma Membrane	-	-	-
Aco007071	RLK-Pelle_LRR-VI-2	4.50E-79	LG23:1404444..1408624	8	Nuclear	-	-	-
Aco007599	RLK-Pelle_LRR-VI-2	1.90E-98	LG08:622397..629497	13	Plasma Membrane	-	-	-
Aco010268	RLK-Pelle_LRR-VI-2	8.20E-99	LG25:2435773..2440685	12	Extracellular	-	Y (0.894 | 1-28)	-
Aco011081	RLK-Pelle_LRR-VI-2	7.40E-117	LG04:13896739..13900940	5	Plasma Membrane	-	-	-
Aco018112	RLK-Pelle_LRR-VI-2	4.60E-113	LG11:8072186..8081107	13	Cytoplasmic	-	-	Y (KKRP)
Aco024336	RLK-Pelle_LRR-VI-2	3.30E-118	scaffold_502:121848..126134	5	Plasma Membrane	-	-	-
Aco031071	RLK-Pelle_LRR-VI-2	3.30E-118	scaffold_2799:2361..5112	4	Plasma Membrane	-	-	-
Aco001640	RLK-Pelle_LRR-VII-1	4.90E-105	LG18:9081734..9085367	1	Plasma Membrane	-	-	-
Aco007120	RLK-Pelle_LRR-VII-1	1.30E-100	LG23:1781919..1785495	1	Plasma Membrane	-	-	-
Aco012549	RLK-Pelle_LRR-VII-1	2.70E-129	LG13:2057020..2060875	1	Plasma Membrane	Y (0.748 | 1-52)	-	-
Aco013508	RLK-Pelle_LRR-VII-1	1.70E-120	LG20:837640..841611	1	Plasma Membrane	-	-	-
Aco016585	RLK-Pelle_LRR-VII-1	3.00E-128	LG08:10114321..10117247	1	Plasma Membrane	-	-	-
Aco006468	RLK-Pelle_LRR-VII-2	4.60E-135	LG14:2068933..2071488	0	Plasma Membrane	-	-	Y (KRRS,RKKRR)
Aco016595	RLK-Pelle_LRR-VII-3	1.10E-115	LG08:10223111..10226347	0	Plasma Membrane	-	Y (0.719 | 1-22)	Y (RKRK,RRKR,RRRK,RRRR,GRAGAKKRRSPGRG,RRPGVFAGEEEDIVKWVKR)
Aco001667	RLK-Pelle_LRR-VIII-1	1.20E-132	LG18:8901757..8907718	17	Plasma Membrane	-	-	Y (KRAR)
Aco003410	RLK-Pelle_LRR-VIII-1	2.30E-115	LG17:2666571..2672648	17	Plasma Membrane	-	-	Y (KRRK)
Aco007136	RLK-Pelle_LRR-VIII-1	2.10E-134	LG23:1933845..1944322	19	Plasma Membrane	-	-	-
Aco007154	RLK-Pelle_LRR-VIII-1	2.40E-133	LG23:2054772..2063201	19	Extracellular	-	-	-
Aco011158	RLK-Pelle_LRR-VIII-1	1.00E-134	LG04:13234890..13253113	21	Plasma Membrane	-	-	Y (RRHSRYQAVSKKRSL)
Aco011178	RLK-Pelle_LRR-VIII-1	4.00E-125	LG04:13003381..13026642	35	Plasma Membrane	-	-	Y (KRRK,RRLRI)
Aco014904	RLK-Pelle_LRR-VIII-1	1.30E-123	LG04:10093174..10104851	12	Plasma Membrane	-	-	Y (KRRR)
Aco026375	RLK-Pelle_LRR-VIII-1	2.40E-133	scaffold_980:38809..47248	19	Extracellular	-	-	-
Aco003435	RLK-Pelle_LRR-Xa	4.40E-138	LG17:2834943..2849402	8	Cytoplasmic	-	-	Y (KRIR,KKKEK)
Aco003500	RLK-Pelle_LRR-Xa	2.10E-86	LG17:3344235..3346115	0	Plasma Membrane	-	-	Y (KSRKR)
Aco008096	RLK-Pelle_LRR-Xa	1.00E-67	LG21:7903383..7904747	0	Plasma Membrane	-	-	-
Aco005689	RLK-Pelle_LRR-Xb-1	3.40E-127	LG11:12222324..12225593	0	Extracellular	Y (0.994 | 1-22)	-	Y (RKKSGIKLSWAMRRKIA)
Aco005925	RLK-Pelle_LRR-Xb-1	1.30E-121	LG16:10386215..10389607	0	Plasma Membrane	-	Y (0.991 | 1-34)	Y (RRRK,RRRR,RKRRR,KRKVGVKLDWAARRKIA)
Aco010534	RLK-Pelle_LRR-Xb-1	2.20E-129	LG07:13111192..13114176	0	Plasma Membrane	-	-	-
Aco012986	RLK-Pelle_LRR-Xb-1	6.40E-132	LG25:1630171..1633278	0	Plasma Membrane	-	-	-
Aco013396	RLK-Pelle_LRR-Xb-1	1.40E-125	LG15:10572844..10576242	0	Nuclear	-	-	-
Aco013960	RLK-Pelle_LRR-Xb-1	2.50E-129	LG03:946680..949850	0	Plasma Membrane	-	-	-
Aco017090	RLK-Pelle_LRR-Xb-1	3.70E-123	LG14:11310449..11313787	0	Plasma Membrane	-	-	Y (RRRR)
Aco017367	RLK-Pelle_LRR-Xb-1	1.60E-126	LG01:23811604..23815635	0	Plasma Membrane	-	-	-
Aco003845	RLK-Pelle_LRR-Xb-2	9.60E-115	LG15:3399421..3403857	2	Plasma Membrane	-	-	-
Aco000873	RLK-Pelle_LRR-XI-1	4.50E-92	LG02:16028816..16032862	1	Plasma Membrane	-	-	Y (RKLDPIDLLDPRLRGR)
Aco003345	RLK-Pelle_LRR-XI-1	2.70E-106	LG17:2202264..2218017	8	Plasma Membrane	-	-	-
Aco003346	RLK-Pelle_LRR-XI-1	2.20E-114	LG17:2234734..2239867	1	Extracellular	-	-	-
Aco004473	RLK-Pelle_LRR-XI-1	1.60E-98	LG05:3447570..3451579	2	Plasma Membrane	-	-	Y (RAKSKPKPEKK,RRVVKMLQEVRAKSKPK)
Aco004805	RLK-Pelle_LRR-XI-1	4.30E-101	LG05:5977848..5984216	2	Plasma Membrane	-	-	Y (RRKRR,RREFKGGQPELDWNKRYKI)
Aco004994	RLK-Pelle_LRR-XI-1	4.50E-110	LG07:1286373..1299321	7	Plasma Membrane	-	-	Y (KRHR,KRRS,PKPS)
Aco005980	RLK-Pelle_LRR-XI-1	1.80E-108	LG16:9966698..9970126	2	Plasma Membrane	-	-	Y (KRFTENDVIPLLQTRRGSR)
Aco007916	RLK-Pelle_LRR-XI-1	1.50E-73	LG21:9561163..9564832	1	Plasma Membrane	-	-	Y (KKKR)
Aco008627	RLK-Pelle_LRR-XI-1	4.80E-107	LG09:1187185..1191089	1	Plasma Membrane	-	-	Y (LGEV,KKGGHLQWETRRKVA)
Aco008722	RLK-Pelle_LRR-XI-1	9.20E-112	LG09:1837279..1841799	2	Nuclear	-	-	-
Aco009362	RLK-Pelle_LRR-XI-1	2.50E-89	LG22:7609008..7613857	2	Plasma Membrane	-	-	Y (RRRR)
Aco009838	RLK-Pelle_LRR-XI-1	2.00E-99	LG10:800885..804454	1	Plasma Membrane	-	-	Y (RRRK)
Aco009964	RLK-Pelle_LRR-XI-1	7.50E-103	LG10:1797218..1800401	1	Plasma Membrane	-	-	-
Aco010588	RLK-Pelle_LRR-XI-1	4.80E-109	LG07:12713042..12716467	1	Plasma Membrane	-	-	-
Aco012118	RLK-Pelle_LRR-XI-1	5.60E-98	LG02:1112240..1117431	2	Plasma Membrane	-	-	-
Aco014357	RLK-Pelle_LRR-XI-1	2.90E-111	LG05:700916..704740	1	Plasma Membrane	-	-	-
Aco014629	RLK-Pelle_LRR-XI-1	8.20E-88	LG08:2620178..2624414	4	Plasma Membrane	-	-	-
Aco015329	RLK-Pelle_LRR-XI-1	9.30E-94	LG20:10558830..10561981	2	Plasma Membrane	-	-	-
Aco017756	RLK-Pelle_LRR-XI-1	9.60E-65	LG05:6731024..6735440	3	Plasma Membrane	-	-	Y (RHRR,KKDKK,RRVSDLLLDISRKNIRR)
Aco018064	RLK-Pelle_LRR-XI-1	1.00E-115	LG11:8854846..8858388	1	Plasma Membrane	-	-	-
Aco020162	RLK-Pelle_LRR-XI-1	7.00E-83	LG09:6324106..6327459	1	Chloroplast	Y (0.991 | 1-61)	Y (0.64 | 1-61)	-
Aco020321	RLK-Pelle_LRR-XI-1	6.30E-81	LG10:13011766..13015799	1	Plasma Membrane	-	-	Y (RRRR)
Aco021552	RLK-Pelle_LRR-XI-1	8.80E-110	LG03:3701716..3706134	1	Plasma Membrane	-	Y (0.843 | 1-42)	Y (RRRK)
Aco022062	RLK-Pelle_LRR-XI-1	9.40E-107	LG05:12826724..12830753	1	Chloroplast	-	-	-
Aco025483	RLK-Pelle_LRR-XI-1	1.20E-97	LG03:7429425..7433506	1	Plasma Membrane	-	Y (0.993 | 1-36)	-
Aco025486	RLK-Pelle_LRR-XI-1	7.70E-94	LG03:7408009..7412359	2	Plasma Membrane	-	-	-
Aco026431	RLK-Pelle_LRR-XI-1	1.50E-73	scaffold_462:125759..129428	1	Plasma Membrane	-	-	Y (KKKR)
Aco026581	RLK-Pelle_LRR-XI-1	1.90E-112	LG03:4774290..4783069	7	Plasma Membrane	-	-	-
Aco030123	RLK-Pelle_LRR-XI-1	2.00E-115	LG11:6889178..6894193	1	Plasma Membrane	Y (0.858 | 1-42)	-	Y (LGEV)
Aco031243	RLK-Pelle_LRR-XI-1	1.30E-99	LG08:6802556..6807095	1	Plasma Membrane	-	Y (0.908 | 1-35)	-
Aco003560	RLK-Pelle_LRR-XI-2	1.80E-96	LG17:3769412..3771277	1	Chloroplast	Y (0.998 | 1-91)	-	-
Aco009339	RLK-Pelle_LRR-XI-2	1.40E-85	LG22:7861198..7862493	0	Plasma Membrane	-	-	-
Aco027508	RLK-Pelle_LRR-XI-2	1.10E-84	LG21:5757508..5758785	0	Plasma Membrane	-	-	-
Aco015072	RLK-Pelle_LRR-XI-2	3.50E-80	LG01:24638766..24640870	1	Plasma Membrane	-	-	Y (KRRVQQKLEWLARVKHR)
Aco005541	RLK-Pelle_LRR-XII-1	9.70E-102	LG11:11110590..11119555	5	Plasma Membrane	-	-	Y (KKIKTTTTVNQLDVKNHRR)
Aco005901	RLK-Pelle_LRR-XII-1	1.40E-105	LG16:10511070..10514652	1	Plasma Membrane	-	Y (0.989 | 1-32)	-
Aco005904	RLK-Pelle_LRR-XII-1	4.70E-102	LG16:10495246..10498829	1	Plasma Membrane	-	-	-
Aco008217	RLK-Pelle_LRR-XII-1	6.00E-88	LG19:8598026..8601192	1	Plasma Membrane	-	Y (0.996 | 1-22)	-
Aco008844	RLK-Pelle_LRR-XII-1	2.50E-106	LG09:11431456..11434553	1	Plasma Membrane	-	-	-
Aco008848	RLK-Pelle_LRR-XII-1	1.10E-102	LG09:11439641..11453028 f	1	Plasma Membrane	-	-	-
Aco009853	RLK-Pelle_LRR-XII-1	5.40E-112	LG10:869801..885189	3	Plasma Membrane	-	-	Y (KRRK,KRSR,RRKR,RRRR)
Aco009856	RLK-Pelle_LRR-XII-1	2.30E-109	LG10:900325..905179	1	Plasma Membrane	-	-	Y (RKAGKASQSEHYLADKYKK)
Aco009860	RLK-Pelle_LRR-XII-1	1.20E-88	LG10:941869..945616	2	Plasma Membrane	-	Y (0.935 | 1-32)	Y (KKRP,RKSGKTSTDTSYLEDKNKK)
Aco009870	RLK-Pelle_LRR-XII-1	1.80E-91	LG10:976957..981528	2	Plasma Membrane	-	-	Y (KKRP,KKNTNTSYLEDKNRKI,RKSGKKNTNTSYLEDKNRK)
Aco009877	RLK-Pelle_LRR-XII-1	1.10E-115	LG10:1046369..1052518	3	Plasma Membrane	-	-	-
Aco011580	RLK-Pelle_LRR-XII-1	5.30E-63	LG06:382430..385508	1	Plasma Membrane	-	Y (0.88 | 1-21)	Y (KRQILVDSEESNKEKEHRR)
Aco014096	RLK-Pelle_LRR-XII-1	9.40E-120	LG13:59621..63541	1	Extracellular	-	-	-
Aco014397	RLK-Pelle_LRR-XII-1	6.00E-108	LG07:14640333..14643821	1	Plasma Membrane	-	-	Y (RKKR)
Aco014813	RLK-Pelle_LRR-XII-1	2.20E-89	LG14:754841..759579	2	Plasma Membrane	-	-	-
Aco016265	RLK-Pelle_LRR-XII-1	2.70E-112	LG03:11345088..11348174	1	Plasma Membrane	-	-	Y (RKRR)
Aco019697	RLK-Pelle_LRR-XII-1	7.50E-88	LG20:8287208..8291051	2	Plasma Membrane	-	Y (0.976 | 1-21)	Y (KKRP,KRIR)
Aco029792	RLK-Pelle_LRR-XII-1	7.20E-89	scaffold_1290:22937..26794	2	Plasma Membrane	-	Y (0.961 | 1-39)	Y (KKRP,KRIR)
Aco002132	RLK-Pelle_LRR-XIIIa	3.00E-133	LG04:4272866..4277761	11	Plasma Membrane	-	-	-
Aco017037	RLK-Pelle_LRR-XIIIa	3.30E-135	LG08:13768078..13775590	13	Plasma Membrane	-	Y (0.987 | 1-21)	-
Aco025099	RLK-Pelle_LRR-XIIIa	9.20E-131	LG10:6712129..6715849	5	Mitochondrial	Y (0.744 | 1-59)	-	Y (RKRR)
Aco023274	RLK-Pelle_LRR-XIIIb	4.20E-119	LG02:11163093..11171997	30	Plasma Membrane	-	-	Y (KKKK,LGEV)
Aco027583	RLK-Pelle_LRR-XIIIb	3.60E-92	LG22:4936991..4944129	26	Extracellular	-	-	-
Aco008633	RLK-Pelle_LRR-XIV	6.20E-129	LG09:1240231..1244984	3	Plasma Membrane	-	-	-
Aco013369	RLK-Pelle_LRR-XIV	5.00E-66	LG15:10844561..10848207	2	Nuclear	-	Y (0.978 | 1-44)	Y (KRVK,RRRR,RPPPPRPRRPR)
Aco015895	RLK-Pelle_LRR-XIV	7.80E-136	LG01:10768683..10774584	3	Plasma Membrane	-	Y (1.0 | 1-21)	Y (PKPS)
Aco003902	RLK-Pelle_LRR-XV	5.90E-126	LG15:2938303..2941620	0	Plasma Membrane	-	-	Y (RKCAPRFTVQSNRRRAV)
Aco004856	RLK-Pelle_LRR-XV	1.60E-126	LG07:349433..354368	1	Plasma Membrane	-	Y (0.994 | 1-30)	-
Aco000285	RLK-Pelle_LysM	9.80E-72	LG12:2989356..2991326	0	Plasma Membrane	-	-	-
Aco004658	RLK-Pelle_LysM	2.40E-102	LG05:4832474..4838510	11	Plasma Membrane	-	-	-
Aco005986	RLK-Pelle_LysM	7.80E-106	LG16:9919134..9925578	10	Plasma Membrane	-	-	-
Aco006695	RLK-Pelle_LysM	2.10E-98	LG01:22634430..22641019	10	Plasma Membrane	Y (0.986 | 1-29)	-	-
Aco006886	RLK-Pelle_LysM	1.90E-59	LG22:9514134..9515363	0	Chloroplast	-	Y (0.749 | 1-60)	-
Aco009459	RLK-Pelle_LysM	1.90E-95	LG19:6231..8318	0	Plasma Membrane	-	-	Y (RRRR)
Aco015706	RLK-Pelle_LysM	3.10E-96	LG19:181305..183377	0	Plasma Membrane	-	-	Y (RRRR)
Aco016201	RLK-Pelle_LysM	4.40E-99	LG17:10481654..10489891	10	Plasma Membrane	-	-	-
Aco016632	RLK-Pelle_LysM	3.40E-87	LG08:10562158..10567600	3	Cytoplasmic	-	-	-
Aco002240	RLK-Pelle_PERK-1	3.80E-123	LG04:3027834..3031313	8	Nuclear	-	-	Y (RKSK)
Aco004413	RLK-Pelle_PERK-1	7.90E-158	LG05:3040138..3045834	7	Nuclear	-	-	Y (KRRP,RKKRR,KKRRRP)
Aco006041	RLK-Pelle_PERK-1	1.20E-116	LG16:9489279..9493904	7	Nuclear	-	-	Y (SRPRRR)
Aco006167	RLK-Pelle_PERK-1	4.80E-143	LG16:8316743..8324794	7	Nuclear	-	-	-
Aco008644	RLK-Pelle_PERK-1	4.20E-126	LG09:1300649..1304765	8	Nuclear	-	-	Y (KRIR,KKKKK)
Aco010759	RLK-Pelle_PERK-1	2.40E-56	LG10:3519157..3524338	6	Extracellular	-	-	-
Aco010760	RLK-Pelle_PERK-1	6.20E-159	LG10:3529332..3533915	7	Nuclear	-	-	Y (KRRP)
Aco010761	RLK-Pelle_PERK-1	6.90E-134	LG10:3546478..3551642	8	Mitochondrial	-	-	-
Aco012729	RLK-Pelle_PERK-1	1.20E-153	LG05:14351458..14355778	7	Nuclear	-	-	Y (KKRRK)
Aco015919	RLK-Pelle_PERK-1	5.60E-159	LG01:10501883..10514033	8	Nuclear	-	-	Y (KKKK)
Aco016419	RLK-Pelle_PERK-1	1.60E-155	LG10:12040365..12044917	7	Nuclear	-	-	Y (RKRRRP)
Aco000290	RLK-Pelle_PERK-2	6.50E-57	LG12:2949264..2967133	15	Chloroplast	-	-	Y (KRVGANWVVLDKKLKQ,KRQLAEADAALEARKKPP)
Aco001721	RLK-Pelle_PERK-2	2.30E-104	LG18:8461506..8466715	9	Nuclear	-	-	-
Aco005957	RLK-Pelle_PERK-2	5.90E-164	LG16:10142297..10148190	10	Nuclear	-	-	-
Aco011307	RLK-Pelle_PERK-2	6.80E-117	LG01:12539123..12547242	9	Nuclear	-	-	-
Aco011324	RLK-Pelle_RKF3	7.00E-94	LG01:12392843..12395608	3	Plasma Membrane	-	-	Y (RRRK,RRRR,RRALDMAAAAVPQRRARHR,RRARHRLGLGARPRRPRRAR)
Aco018784	RLK-Pelle_RKF3	7.00E-108	LG13:8716007..8717800	0	Plasma Membrane	-	Y (0.999 | 1-21)	Y (RRRGRRRRRRRKD)
Aco007115	RLK-Pelle_RLCK-II	1.10E-103	LG23:1754122..1759014	4	Nuclear	-	Y (0.965 | 1-21)	Y (RKKR)
Aco000483	RLK-Pelle_RLCK-IV	1.20E-130	LG12:1558191..1561290	5	Mitochondrial	-	-	Y (PRLKRGR,RKYLAGDVGMTMDPRLKRG)
Aco006433	RLK-Pelle_RLCK-IV	1.10E-137	LG14:2352156..2357097	6	Nuclear	-	-	-
Aco010226	RLK-Pelle_RLCK-IV	5.90E-135	LG25:2747923..2750963	5	Mitochondrial	-	-	-
Aco018917	RLK-Pelle_RLCK-IV	1.10E-133	LG20:7575693..7583669	6	Mitochondrial	-	-	-
Aco022183	RLK-Pelle_RLCK-IV	1.20E-138	LG08:3330577..3334226	5	Nuclear	-	Y (0.762 | 1-25)	Y (RRSAEILWSIRRDYR)
Aco022391	RLK-Pelle_RLCK-IV	3.80E-129	LG02:4248420..4260706	9	Mitochondrial	-	-	Y (KRAR)
Aco027366	RLK-Pelle_RLCK-IV	5.90E-135	LG07:8819283..8822323	5	Mitochondrial	-	-	-
Aco029390	RLK-Pelle_RLCK-IV	5.90E-66	scaffold_2281:10566..13835	5	Nuclear	-	-	-
Aco002424	RLK-Pelle_RLCK-IXa	3.30E-125	LG04:1690801..1695004	6	Plasma Membrane	-	-	-
Aco015064	RLK-Pelle_RLCK-IXa	6.00E-120	LG01:24694908..24699789	7	Plasma Membrane	Y (0.814 | 1-46)	-	Y (KRRS,RRPPMNYVEMEIDRIREK)
Aco001451	RLK-Pelle_RLCK-IXb	6.50E-99	LG18:10449946..10455367	7	Cytoplasmic	-	-	Y (KRRR)
Aco005890	RLK-Pelle_RLCK-IXb	3.80E-121	LG16:10590227..10594619	6	Nuclear	-	-	-
Aco006559	RLK-Pelle_RLCK-IXb	6.10E-120	LG14:1364989..1373441	10	Nuclear	Y (0.929 | 1-38)	-	Y (KKKALSALAQTDARYRKY,KRINAEKKALQESEEKKKA)
Aco009315	RLK-Pelle_RLCK-IXb	8.20E-112	LG22:9187402..9217381	36	Nuclear	-	-	Y (RRNERNEMLKLMCRYKRI,RRNIIGEGGYGPVYRGKLR)
Aco010615	RLK-Pelle_RLCK-IXb	3.60E-106	LG07:12455743..12461144	8	Nuclear	Y (0.968 | 1-35)	-	Y (KKRP,KRKKR,KREAYEESCRRKKAER)
Aco011612	RLK-Pelle_RLCK-IXb	1.70E-122	LG06:156583..161674	10	Nuclear	-	-	Y (KKRAQDALSHTDLRYRKY,KRIHAEMKVLKETEEKKRA)
Aco011679	RLK-Pelle_RLCK-IXb	9.40E-110	LG08:12290893..12296386	9	Nuclear	-	-	-
Aco011761	RLK-Pelle_RLCK-IXb	1.60E-100	LG08:11695096..11699970	8	Nuclear	-	-	Y (KRRK,RKKR,RRRK,RRRR)
Aco012017	RLK-Pelle_RLCK-IXb	7.30E-104	LG03:14373059..14378224	8	Nuclear	-	-	Y (RRRR,KKYGELLSEIEKLRKE,KRERDEAVREAHELRSRRD)
Aco012123	RLK-Pelle_RLCK-IXb	1.90E-104	LG02:1048644..1053556	8	Nuclear	-	-	Y (RRMAEVGLRCAELRRKDRP)
Aco015244	RLK-Pelle_RLCK-IXb	1.60E-111	LG05:1011918..1016290	8	Mitochondrial	-	-	-
Aco015245	RLK-Pelle_RLCK-IXb	1.20E-120	LG05:1005117..1009974	8	Nuclear	-	-	Y (KKRALDALAHSDVRYRKY,KRLKAERKAKREAEEKKRA)
Aco026421	RLK-Pelle_RLCK-IXb	4.00E-102	LG24:1938899..1947570	13	Nuclear	-	-	Y (KKEAELAKECAEREKAQRK)
Aco029326	RLK-Pelle_RLCK-IXb	5.30E-118	LG06:4250006..4257822	9	Nuclear	-	-	Y (KRKALGLSSDIRYRRY,KRFAELALKCAELRRRDRP)
Aco015389	RLK-Pelle_RLCK-Os	1.10E-136	LG23:212594..216294	2	Cytoplasmic	-	-	Y (RKKK)
Aco021928	RLK-Pelle_RLCK-Os	4.80E-131	LG13:4275516..4278749	2	Cytoplasmic	Y (0.638 | 1-62)	-	Y (LGEV,RRRR)
Aco022654	RLK-Pelle_RLCK-Os	7.80E-142	LG02:5662747..5665413	2	Cytoplasmic	Y (0.737 | 1-51)	Y (0.981 | 1-23)	Y (KRKL,RKRK,RRIAAAIIAFVIAKFRRKR)
Aco022655	RLK-Pelle_RLCK-Os	6.70E-137	LG02:5674234..5680347	5	Cytoplasmic	-	-	Y (RKKK)
Aco000698	RLK-Pelle_RLCK-V	2.70E-159	LG12:126857..131400	7	Cytoplasmic	-	-	-
Aco005357	RLK-Pelle_RLCK-V	3.10E-161	LG11:9455346..9460428	7	Chloroplast	-	-	-
Aco007330	RLK-Pelle_RLCK-V	7.80E-161	LG23:3544486..3550492	6	Chloroplast	-	-	Y (RHRR)
Aco013371	RLK-Pelle_RLCK-V	3.60E-151	LG15:10826147..10830258	6	Chloroplast	-	-	-
Aco014550	RLK-Pelle_RLCK-V	7.90E-147	LG20:2007512..2012261	6	Mitochondrial	-	-	Y (KRRP)
Aco015899	RLK-Pelle_RLCK-V	6.40E-127	LG01:10705420..10710532	7	Chloroplast	-	-	Y (KRPR)
Aco016604	RLK-Pelle_RLCK-V	8.60E-159	LG08:10317551..10320772	7	Chloroplast	-	Y (0.966 | 1-34)	Y (RKVGREASSQTSDRYSRK,KRALLVALRCVDPDGRKRP)
Aco018219	RLK-Pelle_RLCK-V	3.90E-158	LG01:13895803..13899843	6	Nuclear	-	Y (0.946 | 1-21)	-
Aco003290	RLK-Pelle_RLCK-VI	4.10E-121	LG17:1758328..1762678	10	Chloroplast	-	-	-
Aco006512	RLK-Pelle_RLCK-VI	6.80E-64	LG14:1760303..1764003	10	Cytoplasmic	-	-	-
Aco006574	RLK-Pelle_RLCK-VI	4.10E-117	LG14:1276882..1281090	9	Cytoplasmic	-	-	Y (RKKK)
Aco018791	RLK-Pelle_RLCK-VI	2.90E-97	LG13:8787482..8794702	9	Nuclear	-	-	-
Aco019476	RLK-Pelle_RLCK-VI	3.60E-98	LG01:19255871..19260209	9	Nuclear	-	-	-
Aco019844	RLK-Pelle_RLCK-VI	4.00E-105	LG15:9116410..9126446	5	Plasma Membrane	-	-	Y (KKMVSSLAALRRRGRRQ)
Aco022669	RLK-Pelle_RLCK-VI	1.20E-97	LG02:5905053..5908890	6	Cytoplasmic	-	Y (1.0 | 1-21)	-
Aco030551	RLK-Pelle_RLCK-VI	1.20E-103	scaffold_1319:2268..11509	5	Plasma Membrane	-	-	Y (KKMVSSLAALRRRGRRQ)
Aco001517	RLK-Pelle_RLCK-VIIa-1	1.90E-103	LG18:9993887..9996754	3	Nuclear	-	-	Y (KRQK,KRSKKPKEKDHIPPPPEKSK)
Aco001910	RLK-Pelle_RLCK-VIIa-1	1.50E-155	LG18:6864237..6869742	4	Nuclear	-	-	-
Aco002422	RLK-Pelle_RLCK-VIIa-1	1.20E-128	LG04:1720672..1724413	4	Nuclear	-	-	Y (KKEASGDASSRRVSR)
Aco004627	RLK-Pelle_RLCK-VIIa-1	6.70E-157	LG05:4573018..4578154	5	Nuclear	-	-	Y (RRKRDELGDDGDRREEKRK,RKRDELGDDGDRREEKRKE,KRDELGDDGDRREEKRKEE)
Aco007036	RLK-Pelle_RLCK-VIIa-1	1.00E-154	LG23:1211278..1214421	4	Cytoplasmic	-	-	-
Aco007424	RLK-Pelle_RLCK-VIIa-1	5.00E-149	LG12:12339104..12341860	4	Cytoplasmic	-	-	-
Aco009195	RLK-Pelle_RLCK-VIIa-1	1.30E-121	LG22:8344544..8348341	4	Nuclear	-	-	Y (RRSFMHLADPLLQGRFPRR)
Aco011034	RLK-Pelle_RLCK-VIIa-1	6.00E-152	LG04:14237270..14239779	4	Chloroplast	-	-	Y (KKAKKIGSKR)
Aco011838	RLK-Pelle_RLCK-VIIa-1	2.10E-99	LG08:11131923..11134903	4	Plasma Membrane	Y (1.0 | 1-23)	-	Y (RKLYVQLVDPLLLGCFRRR)
Aco011946	RLK-Pelle_RLCK-VIIa-1	8.30E-108	LG03:13747988..13751779	4	Nuclear	-	-	Y (TPSRRRRGRRG)
Aco012464	RLK-Pelle_RLCK-VIIa-1	7.30E-135	LG13:1306209..1308490	6	Chloroplast	-	-	-
Aco014517	RLK-Pelle_RLCK-VIIa-1	3.90E-151	LG07:13699608..13702934	5	Nuclear	-	-	Y (PEERPKPERKRKERRFFRKRKEKKKGN)
Aco016040	RLK-Pelle_RLCK-VIIa-1	6.10E-129	LG21:749860..753723	4	Nuclear	-	-	-
Aco017673	RLK-Pelle_RLCK-VIIa-1	3.60E-155	LG14:5332801..5336319	4	Nuclear	-	-	Y (RRGVERKMSGGSERQRSR)
Aco022783	RLK-Pelle_RLCK-VIIa-1	8.30E-108	scaffold_554:40479..44266	4	Nuclear	-	-	Y (TPSRRRRGRRG)
Aco025724	RLK-Pelle_RLCK-VIIa-1	4.50E-149	scaffold_1009:14..2772	4	Cytoplasmic	-	-	-
Aco000177	RLK-Pelle_RLCK-VIIa-2	1.50E-137	LG12:3982564..3985094	4	Mitochondrial	-	-	-
Aco001446	RLK-Pelle_RLCK-VIIa-2	2.90E-142	LG18:10482713..10486450	6	Mitochondrial	-	-	Y (KKTDRSLDSSSRRSRGR)
Aco001725	RLK-Pelle_RLCK-VIIa-2	2.50E-137	LG18:8434373..8437926	5	Chloroplast	-	-	-
Aco003973	RLK-Pelle_RLCK-VIIa-2	4.70E-141	LG15:2357448..2363827	4	Mitochondrial	Y (0.973 | 1-29)	-	Y (KRVANRGPKVRSRRG)
Aco004277	RLK-Pelle_RLCK-VIIa-2	1.50E-135	LG15:229293..234200	5	Cytoplasmic	-	-	-
Aco005707	RLK-Pelle_RLCK-VIIa-2	1.60E-144	LG11:12332515..12338207	5	Nuclear	-	-	Y (KSKEKGRRKKKKD)
Aco006888	RLK-Pelle_RLCK-VIIa-2	2.50E-126	LG22:9539403..9544217	4	Mitochondrial	-	-	Y (EKKKGGLKRRVKDLK)
Aco007481	RLK-Pelle_RLCK-VIIa-2	1.80E-108	LG12:11802441..11808095	5	Mitochondrial	-	-	-
Aco009194	RLK-Pelle_RLCK-VIIa-2	7.10E-138	LG22:8335373..8338409	5	Chloroplast	Y (0.955 | 1-22)	-	-
Aco009383	RLK-Pelle_RLCK-VIIa-2	1.40E-129	LG22:7365843..7369813	3	Mitochondrial	-	-	-
Aco009597	RLK-Pelle_RLCK-VIIa-2	1.20E-140	LG01:1022886..1026808	5	Mitochondrial	-	-	Y (KRKL)
Aco010209	RLK-Pelle_RLCK-VIIa-2	6.90E-116	LG25:2834592..2847776	6	Mitochondrial	-	-	-
Aco011507	RLK-Pelle_RLCK-VIIa-2	2.20E-139	LG06:1155229..1160246	6	Mitochondrial	Y (0.784 | 1-24)	-	Y (KKRP)
Aco011837	RLK-Pelle_RLCK-VIIa-2	1.50E-140	LG08:11146039..11156325	11	Mitochondrial	-	-	-
Aco012587	RLK-Pelle_RLCK-VIIa-2	2.80E-143	LG13:2446380..2458669	5	Mitochondrial	-	-	Y (KRKL)
Aco012932	RLK-Pelle_RLCK-VIIa-2	1.10E-128	LG03:15864917..15868546	3	Mitochondrial	-	-	Y (KHKR,KRRR)
Aco013031	RLK-Pelle_RLCK-VIIa-2	6.60E-139	LG25:1182351..1197370	13	Mitochondrial	-	-	Y (RRRIIQLADPLLQGRFPRR,KKQREREMGNCCSSKVKSK)
Aco014181	RLK-Pelle_RLCK-VIIa-2	4.30E-143	LG13:667625..671170	5	Mitochondrial	Y (0.702 | 1-38)	-	-
Aco015015	RLK-Pelle_RLCK-VIIa-2	5.10E-107	LG04:11772781..11774671	4	Cytoplasmic	-	-	Y (KKHK,PRKRP,KREIPRMMDARLEGRYPRK)
Aco016809	RLK-Pelle_RLCK-VIIa-2	7.90E-143	LG04:15116311..15120001	5	Cytoplasmic	Y (0.846 | 1-28)	-	-
Aco017041	RLK-Pelle_RLCK-VIIa-2	7.90E-139	LG08:13790338..13792885	4	Mitochondrial	Y (0.942 | 1-25)	-	-
Aco018285	RLK-Pelle_RLCK-VIIa-2	5.90E-125	LG09:8946581..8950782	3	Cytoplasmic	-	-	-
Aco019011	RLK-Pelle_RLCK-VIIa-2	5.00E-140	LG02:10853845..10856341	4	Nuclear	-	-	Y (KKRYPNSAIHAEIVLRRDR,KRYPNSAIHAEIVLRRDRS)
Aco019962	RLK-Pelle_RLCK-VIIa-2	1.00E-124	LG08:4056947..4074250	4	Chloroplast	-	-	Y (RRISSEEERKKKGLDLKKR)
Aco023687	RLK-Pelle_RLCK-VIIa-2	5.00E-137	LG20:8908637..8913476	4	Nuclear	Y (0.974 | 1-42)	-	Y (RRRR,RHKKK,RREKNLIEWARPCLKKPDK)
Aco025391	RLK-Pelle_RLCK-VIIa-2	3.00E-131	LG06:9158985..9162959	4	Cytoplasmic	-	-	Y (KRRS,PWLKRLK,KKRFPKSAIYAEIALHRKK,KRFPKSAIYAEIALHRKKN)
Aco027705	RLK-Pelle_RLCK-VIIa-2	1.40E-129	scaffold_1063:23915..28089	3	Mitochondrial	-	-	-
Aco027970	RLK-Pelle_RLCK-VIIa-2	1.10E-128	scaffold_1258:2433..6094	3	Mitochondrial	-	-	Y (RRRR,KQRR)
Aco029015	RLK-Pelle_RLCK-VIIa-2	2.00E-135	LG11:3959823..3968259	5	Mitochondrial	-	-	-
Aco000964	RLK-Pelle_RLCK-VIIb	4.90E-167	LG02:15304558..15307000	7	Plasma Membrane	-	Y (0.969 | 1-30)	-
Aco000697	RLK-Pelle_RLCK-VIII	4.30E-166	LG12:132073..136607	8	Mitochondrial	-	-	-
Aco004693	RLK-Pelle_RLCK-VIII	5.00E-169	LG05:5106388..5111283	8	Mitochondrial	-	-	-
Aco008069	RLK-Pelle_RLCK-VIII	1.40E-131	LG21:8239887..8242138	6	Mitochondrial	-	-	-
Aco011412	RLK-Pelle_RLCK-VIII	4.20E-161	LG01:11777605..11783197	9	Cytoplasmic	-	-	-
Aco014789	RLK-Pelle_RLCK-VIII	1.10E-162	LG20:9081387..9084764	7	Nuclear	-	-	-
Aco015926	RLK-Pelle_RLCK-VIII	4.50E-163	LG01:10396239..10401211	6	Mitochondrial	-	-	-
Aco020631	RLK-Pelle_RLCK-VIII	8.10E-160	LG02:11623364..11626860	7	Nuclear	-	-	-
Aco021993	RLK-Pelle_RLCK-VIII	2.90E-167	LG04:243343..248899	6	Cytoplasmic	-	-	-
Aco006455	RLK-Pelle_RLCK-X	4.50E-155	LG14:2173887..2176995	9	Plasma Membrane	-	-	-
Aco008188	RLK-Pelle_RLCK-X	1.30E-149	LG19:8168896..8171823	9	Plasma Membrane	-	-	-
Aco018652	RLK-Pelle_RLCK-X	1.30E-149	LG22:2089257..2092360	9	Plasma Membrane	-	-	-
Aco000489	RLK-Pelle_RLCK-XII-1	7.90E-136	LG12:1521457..1526668	8	Cytoplasmic	-	-	-
Aco009311	RLK-Pelle_RLCK-XII-1	2.90E-86	LG22:9138324..9146578	11	Plasma Membrane	-	-	-
Aco010263	RLK-Pelle_RLCK-XII-1	4.90E-81	LG25:2478847..2481686	7	Plasma Membrane	-	-	-
Aco011823	RLK-Pelle_RLCK-XII-1	8.40E-141	LG08:11254375..11261037	9	Cytoplasmic	-	-	Y (RHRR)
Aco014133	RLK-Pelle_RLCK-XII-1	5.40E-139	LG13:303436..308540	9	Cytoplasmic	-	-	-
Aco018845	RLK-Pelle_RLCK-XII-1	6.50E-138	LG08:12958581..12963870	9	Cytoplasmic	-	-	-
Aco007566	RLK-Pelle_RLCK-XIII	4.90E-94	LG08:378709..379879	1	Chloroplast	-	-	-
Aco024439	RLK-Pelle_RLCK-XIII	2.20E-109	LG03:11564565..11565757	1	Chloroplast	-	-	-
Aco008248	RLK-Pelle_RLCK-XV	4.80E-136	LG19:8825704..8828749	4	Chloroplast	-	-	-
Aco010060	RLK-Pelle_RLCK-XV	4.70E-146	LG02:4848813..4856677	4	Cytoplasmic	-	Y (0.852 | 1-32)	Y (KRLVLVGLVCTQSKPERR)
Aco011502	RLK-Pelle_RLCK-XV	5.00E-130	LG06:1200932..1203103	3	Cytoplasmic	-	-	-
Aco013142	RLK-Pelle_RLCK-XV	2.50E-139	LG25:106979..110877	4	Cytoplasmic	-	-	-
Aco017974	RLK-Pelle_RLCK-XV	1.40E-148	LG19:7465190..7469725	3	Cytoplasmic	-	-	Y (KKTDAAEPGKKKKKGS,KRLILVGLVCAQNRPEKR)
Aco018768	RLK-Pelle_RLCK-XV	4.90E-146	LG13:8442120..8449913	3	Cytoplasmic	-	Y (0.852 | 1-32)	Y (KRLVLVGLVCTQSKPERR)
Aco010089	RLK-Pelle_RLCK-XVI	3.00E-160	LG25:3597379..3603259	9	Plasma Membrane	-	-	Y (KKLRP)
Aco000390	RLK-Pelle_SD-2b	1.90E-109	LG12:2201461..2205244	3	Plasma Membrane	-	-	-
Aco001333	RLK-Pelle_SD-2b	3.30E-95	LG02:12238841..12242063	1	Plasma Membrane	-	-	-
Aco002681	RLK-Pelle_SD-2b	3.70E-94	LG06:10599113..10601356	0	Plasma Membrane	-	-	Y (RKRIKKRMKRFK)
Aco004306	RLK-Pelle_SD-2b	1.60E-110	LG05:2043392..2057876	1	Plasma Membrane	-	Y (0.999 | 1-25)	-
Aco004307	RLK-Pelle_SD-2b	3.80E-112	LG05:2066940..2069489	0	Plasma Membrane	-	-	Y (SSRKR)
Aco004308	RLK-Pelle_SD-2b	9.00E-113	LG05:2072250..2074865	0	Plasma Membrane	-	-	-
Aco008481	RLK-Pelle_SD-2b	4.90E-106	LG19:10688387..10690846	0	Plasma Membrane	-	-	-
Aco009110	RLK-Pelle_SD-2b	9.80E-123	LG09:13367455..13418976	17	Plasma Membrane	-	-	-
Aco009275	RLK-Pelle_SD-2b	8.10E-120	LG22:8912528..8914909	0	Plasma Membrane	-	-	-
Aco009739	RLK-Pelle_SD-2b	3.90E-120	LG10:23095..25590	0	Extracellular	-	-	Y (RRKR)
Aco009759	RLK-Pelle_SD-2b	2.60E-102	LG10:172507..190457	9	Plasma Membrane	-	Y (0.997 | 1-30)	Y (LGEV)
Aco013417	RLK-Pelle_SD-2b	1.20E-112	LG15:10260604..10264547	2	Chloroplast	Y (0.995 | 1-67)	-	-
Aco014155	RLK-Pelle_SD-2b	6.20E-117	LG13:465524..473370	1	Plasma Membrane	-	-	-
Aco014291	RLK-Pelle_SD-2b	2.20E-85	LG05:297800..299188	0	Plasma Membrane	-	-	-
Aco014426	RLK-Pelle_SD-2b	2.00E-122	LG07:14437428..14439770	0	Plasma Membrane	-	-	Y (RCKKRSR)
Aco014428	RLK-Pelle_SD-2b	1.40E-117	LG07:14428783..14430012	0	Plasma Membrane	-	-	-
Aco014431	RLK-Pelle_SD-2b	1.10E-122	LG07:14364064..14375709	6	Plasma Membrane	Y (0.987 | 1-30)	Y (0.98 | 1-26)	Y (RRRR,RCKKRSR)
Aco015676	RLK-Pelle_SD-2b	7.00E-110	LG19:500735..503180	1	Plasma Membrane	-	-	-
Aco016784	RLK-Pelle_SD-2b	2.00E-96	LG17:863608..865980	0	Plasma Membrane	-	-	-
Aco017118	RLK-Pelle_SD-2b	8.30E-108	LG14:11553217..11566227	2	Plasma Membrane	Y (0.844 | 1-51)	-	Y (RRRSNQNRTKVIEERRDRR,RRSNQNRTKVIEERRDRRT)
Aco018405	RLK-Pelle_SD-2b	3.40E-103	LG01:4610840..4613179	0	Plasma Membrane	-	-	Y (RKRK,RRSRSYSKHLRRSKI)
Aco021383	RLK-Pelle_SD-2b	3.00E-117	LG16:7523556..7526633	2	Plasma Membrane	-	Y (0.852 | 1-36)	Y (PLTKRRR)
Aco021385	RLK-Pelle_SD-2b	2.50E-106	LG16:7544501..7548228	2	Plasma Membrane	-	-	Y (PLTKRRR)
Aco029438	RLK-Pelle_SD-2b	1.00E-118	LG01:19382650..19385118	0	Plasma Membrane	Y (0.77 | 1-69)	-	Y (RRNFDMSEETGRKKFS)
Aco029933	RLK-Pelle_SD-2b	6.40E-122	scaffold_1923:3972..12641	10	Plasma Membrane	Y (0.834 | 1-21)	-	-
Aco031518	RLK-Pelle_SD-2b	5.60E-95	scaffold_2824:44..1949	1	Plasma Membrane	-	-	-
Aco007878	RLK-Pelle_URK-1	1.20E-125	LG21:9866513..9872325	8	Plasma Membrane	-	-	-
Aco017692	RLK-Pelle_URK-1	7.30E-149	LG05:7364287..7391210	8	Plasma Membrane	-	-	-
Aco015287	RLK-Pelle_URK-2	7.40E-105	LG20:10284777..10286564	4	Cytoplasmic	-	-	-
Aco000815	RLK-Pelle_WAK	9.40E-89	LG02:16494143..16496520	5	Plasma Membrane	-	Y (0.804 | 1-71)	Y (PKPS,RRARKLREKFFKRNRG,LKARRARKLREKFFKRN)
Aco006982	RLK-Pelle_WAK	7.40E-116	LG22:10237683..10240754	2	Plasma Membrane	-	-	-
Aco010104	RLK-Pelle_WAK	3.50E-116	LG25:3509592..3520502	7	Plasma Membrane	-	Y (0.986 | 1-21)	Y (KKPR,RRHKK)
Aco010471	RLK-Pelle_WAK	8.90E-115	LG03:2964275..2985463	5	Plasma Membrane	-	Y (0.929 | 1-22)	-
Aco010940	RLK-Pelle_WAK	3.30E-107	LG04:14933720..14936298	3	Plasma Membrane	-	-	Y (KRKL,RKRK)
Aco013932	RLK-Pelle_WAK	4.90E-112	LG03:1201258..1219692	6	Cytoplasmic	-	-	Y (RKLQVVLDWAAGNKTCRK)
Aco013934	RLK-Pelle_WAK	8.80E-117	LG03:1191290..1195228	2	Plasma Membrane	-	-	Y (KRKL)
Aco017269	RLK-Pelle_WAK	3.80E-107	LG03:16438880..16443984	4	Plasma Membrane	-	-	Y (KRKH)
Aco017270	RLK-Pelle_WAK	1.80E-105	LG03:16433845..16437581	2	Plasma Membrane	-	-	-
Aco017271	RLK-Pelle_WAK	1.30E-114	LG03:16422231..16425231	2	Plasma Membrane	-	-	Y (RKKRK)
Aco019497	RLK-Pelle_WAK	8.50E-117	LG20:3877931..3884692	2	Plasma Membrane	-	-	-
Aco022630	RLK-Pelle_WAK	1.90E-109	scaffold_499:6192..8870	3	Nuclear	-	Y (0.986 | 1-21)	Y (KKPR)
Aco022857	RLK-Pelle_WAK	2.00E-113	LG03:1242300..1252772	2	Plasma Membrane	-	-	-
Aco029424	RLK-Pelle_WAK	1.00E-114	scaffold_852:16191..20885	3	Plasma Membrane	-	-	-
Aco030594	RLK-Pelle_WAK	6.50E-114	scaffold_1048:32524..39328	2	Plasma Membrane	-	-	-
Aco030661	RLK-Pelle_WAK	1.10E-93	scaffold_733:20288..27099	4	Cytoplasmic	-	-	Y (KRVVAIKRAKIINERQKKE)
Aco004945	RLK-Pelle_WAK_LRK10L-1	3.50E-104	LG07:982837..986683	2	Plasma Membrane	-	-	Y (KRIR,RRRK,EGKRRRRRRRSRGVRL)
Aco013318	RLK-Pelle_WAK_LRK10L-1	2.30E-131	LG15:11300230..11305580	3	Plasma Membrane	-	-	Y (KKKKK,RRRSSSLRKRKSTKR,RRKRKRKRKNKKSRKEKM)
Aco016846	RLK-Pelle_WAK_LRK10L-1	9.00E-123	LG04:15360670..15364130	3	Plasma Membrane	-	-	Y (QRRIRRARER)
Aco017453	RLK-Pelle_WAK_LRK10L-1	3.40E-113	LG09:3881076..3882326	0	Mitochondrial	Y (0.995 | 1-59)	-	Y (PHERRRRRPRS)
Aco021483	RLK-Pelle_WAK_LRK10L-1	3.10E-132	LG11:3482486..3485957	3	Plasma Membrane	-	-	Y (KRRR)
Aco021489	RLK-Pelle_WAK_LRK10L-1	2.70E-129	LG11:3523994..3526623	2	Mitochondrial	-	-	Y (RRKR)
Aco021703	RLK-Pelle_WAK_LRK10L-1	5.10E-133	LG16:2444167..2470083	8	Extracellular	-	-	Y (RRRR,YRKWRKRIRGWEKKRVVRLTREEEHWRREKGRTRREAKE)
Aco023896	RLK-Pelle_WAK_LRK10L-1	3.20E-93	LG11:3130453..3135027	5	Plasma Membrane	-	-	Y (KRRR)
Aco024823	RLK-Pelle_WAK_LRK10L-1	1.90E-132	LG05:10534976..10549939	5	Extracellular	-	-	Y (KKRKR)
Aco006792	SCY1_SCYL2	1.00E-131	LG01:21881392..21892364	13	Nuclear	-	-	-
Aco002277	STE_STE11	8.60E-78	LG04:2784916..2792993	9	Nuclear	-	-	-
Aco002654	STE_STE11	1.30E-94	LG06:10278426..10285265	7	Chloroplast	-	-	-
Aco004508	STE_STE11	5.40E-91	LG05:3653061..3654380	0	Chloroplast	-	-	-
Aco007932	STE_STE11	3.80E-104	LG21:9441641..9447670	10	Nuclear	-	-	Y (GKSRAKTKAAAAAEPSSPAGAGEGEGEKGKGKGKAKSFDEAVAGRNRRGREP)
Aco008557	STE_STE11	7.00E-96	LG09:719628..727620	11	Nuclear	Y (0.763 | 1-42)	-	-
Aco011070	STE_STE11	7.10E-81	LG04:13970337..13971806	0	Chloroplast	-	-	Y (RRKGLEEAEVRAYARRAAR)
Aco012013	STE_STE11	8.80E-105	LG03:14332400..14339952	12	Nuclear	-	-	-
Aco015939	STE_STE11	3.40E-85	LG15:7673689..7734000	8	Nuclear	-	-	Y (KRQQHQQSKGRGPRLERR)
Aco019577	STE_STE11	2.90E-88	LG10:6117241..6118847	1	Nuclear	-	Y (0.873 | 1-23)	-
Aco023588	STE_STE11	1.60E-93	LG01:7825644..7852048	8	Nuclear	Y (0.802 | 1-89)	-	-
Aco024039	STE_STE11	1.60E-63	LG16:966258..969662	2	Chloroplast	-	-	-
Aco025092	STE_STE11	1.40E-59	scaffold_858:18054..23726	15	Nuclear	-	-	Y (KTSSPKEKGPNRKRDRQR)
Aco007550	STE_STE20-Fray	2.40E-146	LG08:241978..252738	22	Nuclear	-	-	-
Aco012093	STE_STE20-Fray	2.30E-151	LG02:1405490..1416321	18	Nuclear	-	-	-
Aco012741	STE_STE20-Fray	6.00E-154	LG05:14461061..14475505	18	Nuclear	-	-	Y (KKRP)
Aco024455	STE_STE20-Fray	8.90E-125	LG16:2301447..2302970	0	Nuclear	-	-	-
Aco017568	STE_STE20-Pl	1.30E-167	LG09:127748..135778	17	Nuclear	-	-	-
Aco009011	STE_STE20-YSK	4.60E-98	LG09:12783928..12792774	18	Nuclear	-	-	Y (RPSAKELLKHRFIKNARKSPRLLERIRERPK)
Aco005640	STE_STE7	3.40E-112	LG11:11888297..11892670	8	Cytoplasmic	-	-	-
Aco009956	STE_STE7	9.40E-105	LG10:1726086..1730465	9	Nuclear	-	-	-
Aco011611	STE_STE7	7.50E-68	LG06:163424..164630	1	Nuclear	-	-	Y (RRLLPQRRYRCRRPRRRYR)
Aco012122	STE_STE7	4.00E-84	LG02:1058235..1059272	0	Nuclear	-	-	Y (LGEV,DPRAGPRAGGGGGGGGGGSPRDSPHHHRRRAR)
Aco012791	STE_STE7	9.70E-105	LG05:14817063..14826334	13	Cytoplasmic	-	-	-
Aco012958	STE_STE7	2.30E-83	LG03:16054174..16055097	0	Chloroplast	-	-	-
Aco017310	STE_STE7	2.30E-83	LG03:16154635..16155558	0	Chloroplast	-	-	-
Aco019429	STE_STE7	4.00E-98	LG01:6286861..6287961	0	Nuclear	-	-	-
Aco030612	STE_STE7	2.20E-98	scaffold_2004:882..1982	0	Nuclear	-	-	-
Aco004544	STE_STE-Pl	8.20E-156	LG05:3856711..3872767	22	Nuclear	-	-	-
Aco018099	TKL_CTR1-DRK-1	1.20E-132	LG11:8215915..8246980	17	Nuclear	-	-	-
Aco001079	TKL_CTR1-DRK-2	5.50E-143	LG02:14369090..14378759	14	Nuclear	-	-	Y (KKRP,PRHSRR)
Aco004270	TKL_CTR1-DRK-2	1.30E-142	LG15:279782..288860	12	Nuclear	-	-	-
Aco006575	TKL_CTR1-DRK-2	6.50E-135	LG14:1264744..1271444	14	Chloroplast	-	-	-
Aco007358	TKL_CTR1-DRK-2	3.30E-146	LG23:3962186..3976585	13	Nuclear	-	-	-
Aco007771	TKL_CTR1-DRK-2	8.70E-138	LG21:10525747..10535918	15	Nuclear	-	-	-
Aco008326	TKL_CTR1-DRK-2	4.80E-134	LG19:9484412..9492117	14	Cytoplasmic	-	-	Y (AAAED)
Aco013704	TKL_CTR1-DRK-2	7.80E-144	LG13:11014317..11027907	13	Nuclear	-	Y (0.856 | 1-58)	-
Aco015231	TKL_CTR1-DRK-2	1.60E-142	LG05:1080743..1088788	12	Cytoplasmic	-	-	-
Aco025759	TKL_CTR1-DRK-2	1.00E-138	LG01:17182002..17199430	12	Nuclear	-	-	-
Aco004384	TKL_Gdt	2.80E-79	LG05:2807325..2810502	1	Nuclear	-	-	-
Aco006075	TKL_Gdt	9.20E-84	LG16:9136621..9140247	2	Nuclear	-	-	-
Aco017980	TKL-Pl-1	3.20E-122	LG19:7534085..7542292	4	Cytoplasmic	-	-	-
Aco021428	TKL-Pl-1	1.80E-92	LG18:4282062..4312078	16	Chloroplast	Y (0.753 | 1-82)	-	Y (RRRR)
Aco009680	TKL-Pl-2	5.90E-137	LG01:448038..456036	10	Nuclear	-	-	Y (AAAED,RKSWKRR,KRHPDMDNNPKPRKFRKP)
Aco016509	TKL-Pl-3	1.20E-98	LG11:474137..481012	11	Cytoplasmic	-	-	Y (RKSK)
Aco000572	TKL-Pl-4	6.90E-104	LG12:896150..901524	5	Cytoplasmic	-	-	Y (RRSMSCGEESKDGRR)
Aco002164	TKL-Pl-4	1.90E-114	LG04:3828255..3832509	5	Cytoplasmic	-	-	-
Aco004254	TKL-Pl-4	5.00E-114	LG15:353771..357389	6	Cytoplasmic	-	-	Y (KRGEEIAIAGITPRKKEG,KKLSKVWMEDNSASQKKHK)
Aco005202	TKL-Pl-4	1.40E-117	LG07:2875491..2879059	5	Cytoplasmic	-	-	Y (RRRK)
Aco006012	TKL-Pl-4	1.30E-104	LG16:9718848..9722378	2	Nuclear	-	-	Y (KRFSTPPPTRKASNKTRNK)
Aco006170	TKL-Pl-4	1.00E-96	LG16:8288520..8293286	5	Cytoplasmic	-	-	Y (RRRK)
Aco006560	TKL-Pl-4	8.30E-117	LG14:1356310..1360942	2	Chloroplast	-	-	-
Aco007842	TKL-Pl-4	5.30E-65	LG21:10076227..10088252	14	Cytoplasmic	-	-	-
Aco008319	TKL-Pl-4	2.90E-116	LG19:9415692..9420315	2	Chloroplast	-	-	-
Aco009694	TKL-Pl-4	3.30E-108	LG01:271061..290696	26	Nuclear	-	-	Y (KKYIESCEDLRTRYK,RKEAEQAKQEADKRARE)
Aco012242	TKL-Pl-4	1.10E-117	LG02:76433..81494	1	Chloroplast	-	-	-
Aco015160	TKL-Pl-4	1.30E-111	LG05:1715257..1719667	3	Mitochondrial	-	-	-
Aco016410	TKL-Pl-4	1.50E-89	LG10:12131984..12136189	3	Nuclear	-	-	-
Aco018941	TKL-Pl-4	9.60E-112	LG12:10691449..10695541	2	Nuclear	-	Y (0.94 | 1-21)	-
Aco019770	TKL-Pl-4	8.90E-51	LG05:7778129..7798608	13	Cytoplasmic	-	-	-
Aco026788	TKL-Pl-4	1.70E-104	LG21:3789859..3795724	5	Cytoplasmic	-	-	-
Aco003437	TKL-Pl-5	6.30E-103	LG17:2856077..2861348	11	Mitochondrial	-	Y (0.995 | 1-25)	-
Aco006025	TKL-Pl-5	4.10E-91	LG16:9630297..9635988	11	Cytoplasmic	-	-	-
Aco009623	TKL-Pl-5	1.10E-112	LG01:848893..854301	10	Mitochondrial	-	-	-
Aco011370	TKL-Pl-5	5.40E-108	LG01:12080165..12084661	11	Mitochondrial	-	Y (0.976 | 1-32)	Y (KRAIRRQFSTGSIKKSGK)
Aco005476	TKL-Pl-6	8.30E-120	LG11:10523414..10529752	7	Nuclear	Y (0.965 | 1-35)	-	Y (RRKR)
Aco008181	TKL-Pl-6	2.80E-132	LG19:8072118..8079108	8	Nuclear	-	-	Y (KPRK,RRKR)
Aco009512	TKL-Pl-6	8.60E-132	LG01:1655953..1661551	8	Nuclear	-	-	Y (KKVLLRRDKYLDRRKRLM)
Aco010177	TKL-Pl-6	1.70E-134	LG25:3060122..3066130	8	Nuclear	-	-	Y (RRKR)
Aco011547	TKL-Pl-6	5.40E-131	LG06:734199..740961	8	Nuclear	-	-	Y (PKPS,RRKR)
Aco012130	TKL-Pl-6	5.40E-132	LG02:996623..1004725	9	Nuclear	-	-	Y (RRKR)
Aco014608	TKL-Pl-6	7.80E-137	LG08:2368416..2377617	9	Nuclear	-	-	Y (RRKR)
Aco020140	TKL-Pl-6	4.50E-75	LG21:6108029..6109371	3	Cytoplasmic	-	-	-
Aco001585	TKL-Pl-7	5.40E-131	LG18:9492621..9495495	2	Chloroplast	-	-	Y (LGEV)
Aco011086	TKL-Pl-7	3.70E-125	LG04:13838390..13840739	2	Chloroplast	-	-	Y (KKPR,PPPKRWR,PPKRWRRLR)
Aco024327	TKL-Pl-7	3.70E-125	scaffold_502:65814..68160	2	Chloroplast	-	-	Y (KKPR,PPPKRWR,PPKRWRRLR)
Aco020615	TKL-Pl-8	2.00E-114	LG02:11473118..11474988	4	Cytoplasmic	-	-	-
Aco009725	TLK	3.60E-171	LG01:86519..97399	15	Nuclear	-	-	Y (REMKRLR,RKSLKKR,RRRIGLLEEELKKSRQ)
Aco021939	TLK	3.60E-171	scaffold_558:49736..61285	15	Nuclear	-	-	Y (REMKRLR,RKSLKKR,RRRIGLLEEELKKSRQ)
Aco028691	TTK	2.60E-125	LG01:6155058..6170134	6	Nuclear	-	Y (0.836 | 1-41)	Y (RARRRRRGAEARGRRARGAQAPTWRVAGSARSGKKRSRL)
Aco001795	ULK_Fused	1.30E-167	LG18:7898575..7908297	20	Plasma Membrane	-	-	-
Aco002406	ULK_ULK4	1.10E-154	LG04:1815046..1822318	9	Nuclear	-	-	Y (RKKK)
Aco010889	WEE	4.40E-116	LG12:6132717..6138194	9	Nuclear	-	-	Y (NPSKARGGGRRRRRG)
Aco012292	WNK_NRBP	5.80E-121	LG01:3375364..3379663	3	Nuclear	-	-	-
Aco012539	WNK_NRBP	3.70E-127	LG13:1945136..1950474	8	Nuclear	-	-	Y (RHRR)
Aco015595	WNK_NRBP	2.40E-143	LG03:11900629..11904861	6	Nuclear	-	-	Y (KKHK,KRVYNNNELSLKGEKK)
Aco016782	WNK_NRBP	7.50E-83	LG17:847383..851060	8	Cytoplasmic	-	-	-
Aco022774	WNK_NRBP	1.20E-142	LG07:5573618..5577185	5	Nuclear	-	-	Y (RHRR)
Aco026574	WNK_NRBP	9.60E-141	scaffold_946:47048..52629	7	Nuclear	-	-	-
Unclassified
Aco021788	RLK-Pelle_LRR-III	2.10E-63	LG09:5322187..5324177	1	Plasma Membrane	-	-	Y (RRLRCRSLDWRRRKQI)
Aco003203	RLK-Pelle_LRR-Xb-1	1.80E-98	LG17:1085041..1086273	0	Chloroplast	-	-	-
Aco017737	RLK-Pelle_CR4L	1.80E-39	LG05:6832337..6834789	2	Nuclear	-	-	Y (KRRP,PKPS,RRRRKKHCKKS,RRSPELVAEWRRRLA,RRGGDDDGDEEEAARRRRR,RRPEWWESLGEDKSVKKDK,KREWWREEFCDELSNKHKR)
Aco000580	RLK-Pelle_URK-2	2.70E-96	LG12:859068..861086	0	Chloroplast	Y (0.84 | 1-43)	-	Y (RRLRI,RKIAEFYREVEILAKLRHR)
Aco011785	RLK-Pelle_LRR-VIII-1	6.40E-78	LG08:11504996..11507354	6	Cytoplasmic	-	-	Y (KKLIAFKGNNWKKMKLR,RKTKKLIAFKGNNWKKMKL,KKMKLRCFSLSELEKATKK)
Aco021440	RLK-Pelle_Extensin	6.70E-104	LG18:4088876..4092282	5	Extracellular	-	-	-
Aco010011	RLK-Pelle_Extensin	2.40E-103	LG10:2160239..2163273	5	Cytoplasmic	-	-	-

## Sheet: Table S3
Table S3: The numbers of pineapple PK genes in different families.
Family Name	Family members
AGC_MAST	2
AGC_NDR	4
AGC_PDK1	1
AGC_RSK-2	15
AGC-Pl	1
Aur	2
BUB	1
CAMK_AMPK	4
CAMK_CAMK1-DCAMKL	1
CAMK_CAMKL-CHK1	19
CAMK_CDPK	27
CAMK_OST1L	6
CK1_CK1	9
CK1_CK1-Pl	6
CMGC_CDK-CCRK	1
CMGC_CDK-CDK7	1
CMGC_CDK-CDK8	1
CMGC_CDK-CRK7-CDK9	12
CMGC_CDK-PITSLRE	3
CMGC_CDK-Pl	5
CMGC_CK2	3
CMGC_CLK	4
CMGC_DYRK-PRP4	6
CMGC_DYRK-YAK	2
CMGC_GSK	8
CMGC_GSKL	1
CMGC_MAPK	12
CMGC_Pl-Tthe	1
CMGC_RCK	3
CMGC_SRPK	4
Group-Pl-2	1
Group-Pl-3	4
Group-Pl-4	1
IRE1	1
NAK	6
NEK	3
PEK_GCN2	1
RLK-Pelle_C-LEC	1
RLK-Pelle_CR4L	5
RLK-Pelle_CrRLK1L-1	10
RLK-Pelle_DLSV	41
RLK-Pelle_Extensin	4
RLK-Pelle_L-LEC	24
RLK-Pelle_LRK10L-2	32
RLK-Pelle_LRR-I-1	6
RLK-Pelle_LRR-I-2	3
RLK-Pelle_LRR-II	10
RLK-Pelle_LRR-III	32
RLK-Pelle_LRR-IV	2
RLK-Pelle_LRR-IX	4
RLK-Pelle_LRR-V	7
RLK-Pelle_LRR-VI-1	4
RLK-Pelle_LRR-VI-2	9
RLK-Pelle_LRR-VII-1	5
RLK-Pelle_LRR-VII-2	1
RLK-Pelle_LRR-VII-3	1
RLK-Pelle_LRR-VIII-1	8
RLK-Pelle_LRR-Xa	3
RLK-Pelle_LRR-Xb-1	8
RLK-Pelle_LRR-Xb-2	1
RLK-Pelle_LRR-XI-1	30
RLK-Pelle_LRR-XI-2	4
RLK-Pelle_LRR-XII-1	18
RLK-Pelle_LRR-XIIIa	3
RLK-Pelle_LRR-XIIIb	2
RLK-Pelle_LRR-XIV	3
RLK-Pelle_LRR-XV	2
RLK-Pelle_LysM	9
RLK-Pelle_PERK-1	11
RLK-Pelle_PERK-2	4
RLK-Pelle_RKF3	2
RLK-Pelle_RLCK-II	1
RLK-Pelle_RLCK-IV	8
RLK-Pelle_RLCK-IXa	2
RLK-Pelle_RLCK-IXb	14
RLK-Pelle_RLCK-Os	4
RLK-Pelle_RLCK-V	8
RLK-Pelle_RLCK-VI	8
RLK-Pelle_RLCK-VIIa-1	16
RLK-Pelle_RLCK-VIIa-2	29
RLK-Pelle_RLCK-VIIb	1
RLK-Pelle_RLCK-VIII	8
RLK-Pelle_RLCK-X	3
RLK-Pelle_RLCK-XII-1	6
RLK-Pelle_RLCK-XIII	2
RLK-Pelle_RLCK-XV	6
RLK-Pelle_RLCK-XVI	1
RLK-Pelle_SD-2b	26
RLK-Pelle_URK-1	2
RLK-Pelle_URK-2	1
RLK-Pelle_WAK	16
RLK-Pelle_WAK_LRK10L-1	9
SCY1_SCYL2	1
STE_STE11	12
STE_STE20-Fray	4
STE_STE20-Pl	1
STE_STE20-YSK	1
STE_STE7	9
STE_STE-Pl	1
TKL_CTR1-DRK-1	1
TKL_CTR1-DRK-2	9
TKL_Gdt	2
TKL-Pl-1	2
TKL-Pl-2	1
TKL-Pl-3	1
TKL-Pl-4	16
TKL-Pl-5	4
TKL-Pl-6	8
TKL-Pl-7	3
TKL-Pl-8	1
TLK	2
TTK	1
ULK_Fused	1
ULK_ULK4	1
WEE	1
WNK_NRBP	6
Unclassified	7
Total	758

## Sheet: Table S4
Table S4: Domain organization of 758 pineapple PKs
Gene ID	HMM classification	Pfam domain orgnization
Aco004764	AGC_MAST	Pkinase
Aco012305	AGC_MAST	Pkinase
Aco007752	AGC_NDR	Pkinase	Pkinase	Pkinase_C
Aco008675	AGC_NDR	Pkinase	Pkinase_C
Aco009887	AGC_NDR	Pkinase	Pkinase	Pkinase_C
Aco010575	AGC_NDR	Pkinase	Pkinase_C
Aco011233	AGC_PDK1	Pkinase	PH_3
Aco000718	AGC_RSK-2	Pkinase	PAS_9	PAS_9
Aco000782	AGC_RSK-2	Pkinase	Pkinase
Aco000881	AGC_RSK-2	Pkinase	Pkinase
Aco003082	AGC_RSK-2	Pkinase	Pkinase
Aco003479	AGC_RSK-2	Pkinase	Pkinase
Aco004442	AGC_RSK-2	Pkinase	Pkinase_Tyr
Aco005092	AGC_RSK-2	Pkinase
Aco007784	AGC_RSK-2	Pkinase	Pkinase
Aco010805	AGC_RSK-2	Pkinase	Pkinase
Aco013545	AGC_RSK-2	Pkinase	Pkinase
Aco016701	AGC_RSK-2	Pkinase	Pkinase
Aco023922	AGC_RSK-2	Pkinase
Aco027176	AGC_RSK-2	Pkinase	Pkinase
Aco028012	AGC_RSK-2	Pkinase	Pkinase
Aco029952	AGC_RSK-2	Pkinase	Pkinase
Aco001649	AGC-Pl	Pkinase	Pkinase_C
Aco004931	Aur	Pkinase
Aco015185	Aur	Pkinase
Aco009019	BUB	Pkinase	Mad3_BUB1_I
Aco001549	CAMK_AMPK	Pkinase	KA1
Aco006820	CAMK_AMPK	Pkinase	KA1
Aco015017	CAMK_AMPK	Pkinase
Aco018313	CAMK_AMPK	Pkinase
Aco012636	CAMK_CAMK1-DCAMKL	Pkinase	EF-hand_5	EF-hand_7
Aco001625	CAMK_CAMKL-CHK1	Pkinase	NAF
Aco002215	CAMK_CAMKL-CHK1	Pkinase	NAF
Aco004322	CAMK_CAMKL-CHK1	Pkinase	NAF
Aco004323	CAMK_CAMKL-CHK1	Pkinase	NAF
Aco005225	CAMK_CAMKL-CHK1	Pkinase	NAF
Aco006700	CAMK_CAMKL-CHK1	Pkinase	NAF
Aco007507	CAMK_CAMKL-CHK1	Pkinase	NAF
Aco008201	CAMK_CAMKL-CHK1	Pkinase	NAF
Aco010015	CAMK_CAMKL-CHK1	Pkinase	NAF
Aco010017	CAMK_CAMKL-CHK1	Pkinase	NAF
Aco011132	CAMK_CAMKL-CHK1	Pkinase	NAF
Aco012533	CAMK_CAMKL-CHK1	Pkinase	NAF
Aco014260	CAMK_CAMKL-CHK1	Pkinase	NAF
Aco015008	CAMK_CAMKL-CHK1	Pkinase	NAF
Aco015525	CAMK_CAMKL-CHK1	Pkinase	NAF
Aco016931	CAMK_CAMKL-CHK1	Pkinase	NAF
Aco016932	CAMK_CAMKL-CHK1	Pkinase	NAF
Aco019253	CAMK_CAMKL-CHK1	Pkinase	NAF
Aco021653	CAMK_CAMKL-CHK1	Pkinase	NAF
Aco001261	CAMK_CDPK	Pkinase
Aco002197	CAMK_CDPK	Pkinase	Pkinase	EF-hand_7	EF-hand_7
Aco003229	CAMK_CDPK	Pkinase	EF-hand_7	EF-hand_7
Aco003461	CAMK_CDPK	Pkinase	EF-hand_8	EF-hand_7
Aco004026	CAMK_CDPK	Pkinase
Aco005141	CAMK_CDPK	Pkinase	EF-hand_7	EF-hand_7
Aco006066	CAMK_CDPK	Pkinase	EF-hand_7	EF-hand_7
Aco007047	CAMK_CDPK	Pkinase	EF-hand_7	EF-hand_7
Aco007586	CAMK_CDPK	Pkinase
Aco008755	CAMK_CDPK	Pkinase	EF-hand_7	EF-hand_7
Aco009035	CAMK_CDPK	Pkinase	EF-hand_7	EF-hand_7
Aco009208	CAMK_CDPK	Pkinase	EF-hand_7	EF-hand_7
Aco009411	CAMK_CDPK	Pkinase
Aco010095	CAMK_CDPK	Pkinase
Aco011406	CAMK_CDPK	Pkinase	EF-hand_7	EF-hand_7
Aco011911	CAMK_CDPK	Pkinase	EF-hand_7	EF-hand_7
Aco011994	CAMK_CDPK	Pkinase	EF-hand_7	EF-hand_7
Aco013938	CAMK_CDPK	Pkinase
Aco014985	CAMK_CDPK	Pkinase
Aco015131	CAMK_CDPK	Pkinase
Aco015726	CAMK_CDPK	Pkinase	EF-hand_7	EF-hand_7
Aco017158	CAMK_CDPK	Pkinase
Aco017451	CAMK_CDPK	Pkinase	EF-hand_1	EF-hand_7
Aco022369	CAMK_CDPK	Pkinase	EF-hand_8	EF-hand_7
Aco022525	CAMK_CDPK	Pkinase
Aco022569	CAMK_CDPK	Pkinase	EF-hand_8	EF-hand_7
Aco025773	CAMK_CDPK	Pkinase	EF-hand_7	EF-hand_7
Aco003225	CAMK_OST1L	Pkinase
Aco004065	CAMK_OST1L	Pkinase
Aco004925	CAMK_OST1L	Pkinase
Aco007887	CAMK_OST1L	Pkinase
Aco011646	CAMK_OST1L	Pkinase
Aco017707	CAMK_OST1L	Pkinase
Aco000324	CK1_CK1	Pkinase
Aco005766	CK1_CK1	Pkinase
Aco005857	CK1_CK1	Pkinase
Aco006976	CK1_CK1	Pkinase
Aco007751	CK1_CK1	Pkinase
Aco008965	CK1_CK1	Pkinase
Aco010819	CK1_CK1	Pkinase
Aco018576	CK1_CK1	Pkinase
Aco026826	CK1_CK1	Pkinase
Aco002173	CK1_CK1-Pl	Pkinase
Aco005992	CK1_CK1-Pl	Pkinase
Aco008788	CK1_CK1-Pl	Pkinase
Aco015169	CK1_CK1-Pl	Pkinase
Aco015170	CK1_CK1-Pl	Pkinase
Aco015923	CK1_CK1-Pl	Pkinase
Aco010787	CMGC_CDK-CCRK	Pkinase	Pkinase
Aco020456	CMGC_CDK-CDK7	Pkinase
Aco017019	CMGC_CDK-CDK8	Pkinase
Aco000399	CMGC_CDK-CRK7-CDK9	Pkinase
Aco001209	CMGC_CDK-CRK7-CDK9	Pkinase
Aco001924	CMGC_CDK-CRK7-CDK9	Pkinase
Aco003380	CMGC_CDK-CRK7-CDK9	Pkinase
Aco003624	CMGC_CDK-CRK7-CDK9	Pkinase
Aco004789	CMGC_CDK-CRK7-CDK9	Pkinase
Aco004880	CMGC_CDK-CRK7-CDK9	Pkinase
Aco007993	CMGC_CDK-CRK7-CDK9	Pkinase
Aco011495	CMGC_CDK-CRK7-CDK9	Pkinase
Aco012386	CMGC_CDK-CRK7-CDK9	Pkinase
Aco015083	CMGC_CDK-CRK7-CDK9	Pkinase
Aco021715	CMGC_CDK-CRK7-CDK9	Branch	Pkinase
Aco003499	CMGC_CDK-PITSLRE	Pkinase	Pkinase
Aco003712	CMGC_CDK-PITSLRE	Pkinase
Aco024034	CMGC_CDK-PITSLRE	Pkinase
Aco012582	CMGC_CDK-Pl	Pkinase
Aco015355	CMGC_CDK-Pl	Pkinase
Aco015562	CMGC_CDK-Pl	Pkinase
Aco022519	CMGC_CDK-Pl	Pkinase
Aco001343	CMGC_CDK-Pl	Pkinase
Aco008540	CMGC_CK2	Pkinase
Aco008550	CMGC_CK2	Pkinase
Aco012359	CMGC_CK2	Pkinase
Aco004531	CMGC_CLK	Pkinase
Aco005929	CMGC_CLK	Pkinase
Aco015483	CMGC_CLK	Pkinase
Aco025667	CMGC_CLK	Pkinase
Aco007044	CMGC_DYRK-PRP4	Pkinase	RCC1_2	PPR	PPR	PPR_2	PPR	PPR
Aco013391	CMGC_DYRK-PRP4	Pkinase
Aco020652	CMGC_DYRK-PRP4	Pkinase
Aco022676	CMGC_DYRK-PRP4	Pkinase	2OG-FeII_Oxy_2
Aco027732	CMGC_DYRK-PRP4	Pkinase
Aco024048	CMGC_DYRK-PRP4	Pkinase
Aco017047	CMGC_DYRK-YAK	Pkinase
Aco017235	CMGC_DYRK-YAK	Pkinase
Aco000687	CMGC_GSK	Pkinase
Aco004316	CMGC_GSK	Pkinase
Aco006378	CMGC_GSK	Pkinase
Aco010006	CMGC_GSK	Pkinase
Aco011277	CMGC_GSK	Pkinase
Aco013877	CMGC_GSK	Pkinase
Aco017170	CMGC_GSK	Pkinase
Aco023527	CMGC_GSK	Pkinase
Aco000217	CMGC_GSKL	Pkinase	PP2C
Aco000644	CMGC_MAPK	Pkinase
Aco001527	CMGC_MAPK	Pkinase
Aco004328	CMGC_MAPK	Pkinase
Aco004495	CMGC_MAPK	Pkinase
Aco005346	CMGC_MAPK	Pkinase
Aco005426	CMGC_MAPK	Pkinase
Aco006212	CMGC_MAPK	Pkinase
Aco013236	CMGC_MAPK	Pkinase
Aco016435	CMGC_MAPK	Pkinase
Aco016511	CMGC_MAPK	Pkinase
Aco016608	CMGC_MAPK	Pkinase
Aco028822	CMGC_MAPK	Pkinase
Aco016907	CMGC_Pl-Tthe	Pkinase	HEAT	WD40
Aco017027	CMGC_RCK	Pkinase
Aco017361	CMGC_RCK	Pkinase
Aco019467	CMGC_RCK	Pkinase
Aco004285	CMGC_SRPK	Pkinase	Pkinase
Aco011940	CMGC_SRPK	Pkinase	Pkinase
Aco013024	CMGC_SRPK	Pkinase	Pkinase
Aco021007	CMGC_SRPK	Pkinase	Pkinase
Aco011661	Group-Pl-2	Pkinase	Pkinase	Pkinase	U-box
Aco001414	Group-Pl-3	Pkinase
Aco011873	Group-Pl-3	Pkinase
Aco016850	Group-Pl-3	Pkinase
Aco030295	Group-Pl-3	Pkinase
Aco018332	Group-Pl-4	Pkinase
Aco015782	IRE1	Pkinase	Ribonuc_2-5A
Aco000752	NAK	Pkinase
Aco000924	NAK	Pkinase
Aco015292	NAK	Pkinase
Aco015343	NAK	Pkinase
Aco025801	NAK	Pkinase
Aco026954	NAK	Pkinase
Aco000786	NEK	Pkinase
Aco005210	NEK	Pkinase
Aco008813	NEK	Pkinase
Aco008052	PEK_GCN2	Pkinase	TPR_8	HGTP_anticodon2
Aco016156	RLK-Pelle_C-LEC	Pkinase_Tyr	Lectin_C
Aco001558	RLK-Pelle_CR4L	Pkinase_Tyr	LRR_6
Aco002313	RLK-Pelle_CR4L	Pkinase
Aco003455	RLK-Pelle_CR4L	Pkinase_Tyr	LRR_6
Aco004806	RLK-Pelle_CR4L	Pkinase	LRR_6
Aco015013	RLK-Pelle_CR4L	Pkinase_Tyr
Aco001484	RLK-Pelle_CrRLK1L-1	Pkinase_Tyr	Malectin_like
Aco002557	RLK-Pelle_CrRLK1L-1	Pkinase_Tyr	Malectin_like	Malectin_like
Aco005072	RLK-Pelle_CrRLK1L-1	Pkinase_Tyr	Malectin_like
Aco008525	RLK-Pelle_CrRLK1L-1	Pkinase_Tyr	Malectin_like
Aco010993	RLK-Pelle_CrRLK1L-1	Pkinase_Tyr	Malectin_like
Aco014392	RLK-Pelle_CrRLK1L-1	Pkinase_Tyr	Malectin_like
Aco014821	RLK-Pelle_CrRLK1L-1	Pkinase_Tyr	Malectin_like	MMR_HSR1	YchF-GTPase_C
Aco016615	RLK-Pelle_CrRLK1L-1	Pkinase_Tyr	Malectin_like
Aco018550	RLK-Pelle_CrRLK1L-1	Pkinase_Tyr	Malectin_like
Aco018669	RLK-Pelle_CrRLK1L-1	Pkinase_Tyr	Malectin_like
Aco001068	RLK-Pelle_DLSV	Pkinase_Tyr
Aco001387	RLK-Pelle_DLSV	Pkinase_Tyr
Aco002047	RLK-Pelle_DLSV	Pkinase_Tyr	Stress-antifung	Stress-antifung
Aco002048	RLK-Pelle_DLSV	Pkinase_Tyr	Stress-antifung	Stress-antifung
Aco002551	RLK-Pelle_DLSV	Pkinase_Tyr	Stress-antifung	Stress-antifung
Aco004296	RLK-Pelle_DLSV	Pkinase_Tyr	Malectin
Aco005064	RLK-Pelle_DLSV	Pkinase_Tyr
Aco005595	RLK-Pelle_DLSV	Pkinase_Tyr	Malectin
Aco006364	RLK-Pelle_DLSV	Pkinase_Tyr	Pkinase	Stress-antifung
Aco006620	RLK-Pelle_DLSV	Pkinase_Tyr	Pkinase_Tyr	Pkinase_Tyr	LRR_8	Malectin	LRR_8	Malectin	LRR_8	Malectin
Aco007707	RLK-Pelle_DLSV	Pkinase	Stress-antifung	Stress-antifung
Aco008478	RLK-Pelle_DLSV	Pkinase_Tyr	Pkinase_Tyr	B_lectin	S_locus_glycop	PAN_2
Aco010299	RLK-Pelle_DLSV	Pkinase_Tyr
Aco012709	RLK-Pelle_DLSV	Pkinase_Tyr
Aco014435	RLK-Pelle_DLSV	Pkinase_Tyr	Pkinase_Tyr	B_lectin	S_locus_glycop	PAN_2	B_lectin	S_locus_glycop	PAN_2	DUF3403
Aco014436	RLK-Pelle_DLSV	Pkinase_Tyr	B_lectin	S_locus_glycop	PAN_2
Aco014437	RLK-Pelle_DLSV	Pkinase_Tyr	DUF3403
Aco014440	RLK-Pelle_DLSV	Pkinase_Tyr	DUF3403	B_lectin	S_locus_glycop	PAN_2
Aco014458	RLK-Pelle_DLSV	Pkinase_Tyr	Pkinase_Tyr	Pkinase	Stress-antifung	Stress-antifung	Stress-antifung	Stress-antifung	Stress-antifung	Stress-antifung
Aco014462	RLK-Pelle_DLSV	Pkinase_Tyr	Pkinase_Tyr	Pkinase	Stress-antifung	Stress-antifung	Stress-antifung	Stress-antifung	Stress-antifung
Aco014466	RLK-Pelle_DLSV	Pkinase_Tyr	Pkinase_Tyr	Pkinase_Tyr	Pkinase_Tyr	Stress-antifung	Stress-antifung	Pkinase_Tyr	Stress-antifung	Stress-antifung	Stress-antifung	Stress-antifung	Stress-antifung
Aco014798	RLK-Pelle_DLSV	Pkinase_Tyr	LRR_8	Malectin	Malectin
Aco014819	RLK-Pelle_DLSV	Pkinase_Tyr
Aco014896	RLK-Pelle_DLSV	Pkinase_Tyr	Pkinase_Tyr	B_lectin	S_locus_glycop	PAN_2
Aco016334	RLK-Pelle_DLSV	Pkinase
Aco016543	RLK-Pelle_DLSV	Pkinase	Stress-antifung	Stress-antifung
Aco018427	RLK-Pelle_DLSV	Pkinase_Tyr	Stress-antifung	Stress-antifung
Aco018429	RLK-Pelle_DLSV	Pkinase_Tyr	Stress-antifung	Stress-antifung
Aco018430	RLK-Pelle_DLSV	Pkinase_Tyr	Stress-antifung	Stress-antifung
Aco021964	RLK-Pelle_DLSV	Pkinase	Stress-antifung	Stress-antifung
Aco022687	RLK-Pelle_DLSV	Pkinase_Tyr
Aco023387	RLK-Pelle_DLSV	Pkinase_Tyr
Aco023477	RLK-Pelle_DLSV	Pkinase_Tyr
Aco024041	RLK-Pelle_DLSV	Pkinase	Stress-antifung	Stress-antifung
Aco024042	RLK-Pelle_DLSV	Pkinase	Stress-antifung	Stress-antifung
Aco024307	RLK-Pelle_DLSV	Pkinase_Tyr	Stress-antifung	Stress-antifung
Aco024620	RLK-Pelle_DLSV	Pkinase_Tyr	Malectin
Aco026024	RLK-Pelle_DLSV	Pkinase_Tyr
Aco028002	RLK-Pelle_DLSV	Pkinase	Stress-antifung	Stress-antifung
Aco028004	RLK-Pelle_DLSV	Pkinase	Pkinase	Pkinase	Stress-antifung	Stress-antifung	Stress-antifung	Stress-antifung
Aco029183	RLK-Pelle_DLSV	Pkinase_Tyr	Pkinase_Tyr	Stress-antifung	Stress-antifung
Aco006932	RLK-Pelle_Extensin	Pkinase
Aco009920	RLK-Pelle_Extensin	Pkinase_Tyr
Aco010158	RLK-Pelle_Extensin	Pkinase
Aco018574	RLK-Pelle_Extensin	Pkinase_Tyr
Aco001543	RLK-Pelle_L-LEC	Pkinase	Lectin_legB
Aco002120	RLK-Pelle_L-LEC	Pkinase	Lectin_legB
Aco002345	RLK-Pelle_L-LEC	Pkinase	Lectin_legB
Aco002675	RLK-Pelle_L-LEC	Pkinase	Pkinase	Lectin_legB	Lectin_legB
Aco003076	RLK-Pelle_L-LEC	Pkinase	Lectin_legB
Aco007170	RLK-Pelle_L-LEC	Pkinase	Lectin_legB
Aco007177	RLK-Pelle_L-LEC	Pkinase	Pkinase	Lectin_legB	Lectin_legB
Aco007183	RLK-Pelle_L-LEC	Pkinase	Lectin_legB
Aco007185	RLK-Pelle_L-LEC	Pkinase	Lectin_legB
Aco008603	RLK-Pelle_L-LEC	Pkinase	Pkinase	Pkinase_Tyr	Pkinase_Tyr	Lectin_legB	Lectin_legB	Lectin_legB	Lectin_legB
Aco008608	RLK-Pelle_L-LEC	Pkinase_Tyr	Lectin_legB
Aco008610	RLK-Pelle_L-LEC	Pkinase	Lectin_legB
Aco008611	RLK-Pelle_L-LEC	Pkinase	Lectin_legB
Aco008616	RLK-Pelle_L-LEC	Pkinase
Aco008617	RLK-Pelle_L-LEC	Pkinase	Lectin_legB
Aco008618	RLK-Pelle_L-LEC	Pkinase	Lectin_legB
Aco014164	RLK-Pelle_L-LEC	Pkinase_Tyr	Pkinase	Pkinase	Lectin_legB	Lectin_legB	Lectin_legB
Aco018536	RLK-Pelle_L-LEC	Pkinase_Tyr	Lectin_legB
Aco019627	RLK-Pelle_L-LEC	Pkinase	Lectin_legB
Aco021608	RLK-Pelle_L-LEC	Pkinase	Lectin_legB
Aco024279	RLK-Pelle_L-LEC	Pkinase	Pkinase_Tyr
Aco028721	RLK-Pelle_L-LEC	Pkinase_Tyr	Pkinase	Lectin_legB	Lectin_legB
Aco031106	RLK-Pelle_L-LEC	Pkinase
Aco031782	RLK-Pelle_L-LEC	Pkinase	Lectin_legB
Aco012685	RLK-Pelle_LRK10L-2	Pkinase
Aco012686	RLK-Pelle_LRK10L-2	Pkinase
Aco012688	RLK-Pelle_LRK10L-2	Pkinase
Aco012689	RLK-Pelle_LRK10L-2	Pkinase	GUB_WAK_bind
Aco012690	RLK-Pelle_LRK10L-2	Pkinase	Pkinase
Aco012696	RLK-Pelle_LRK10L-2	Pkinase
Aco012697	RLK-Pelle_LRK10L-2	Pkinase	Pkinase	GUB_WAK_bind
Aco016448	RLK-Pelle_LRK10L-2	Pkinase
Aco016449	RLK-Pelle_LRK10L-2	Pkinase
Aco016451	RLK-Pelle_LRK10L-2	Pkinase
Aco019235	RLK-Pelle_LRK10L-2	Pkinase
Aco019236	RLK-Pelle_LRK10L-2	Pkinase
Aco019243	RLK-Pelle_LRK10L-2	Pkinase	GUB_WAK_bind	WAK_assoc
Aco019246	RLK-Pelle_LRK10L-2	Pkinase	GUB_WAK_bind	WAK_assoc
Aco021819	RLK-Pelle_LRK10L-2	Pkinase
Aco022295	RLK-Pelle_LRK10L-2	Pkinase
Aco022297	RLK-Pelle_LRK10L-2	Pkinase
Aco023898	RLK-Pelle_LRK10L-2	Pkinase
Aco025913	RLK-Pelle_LRK10L-2	Pkinase
Aco025914	RLK-Pelle_LRK10L-2	Pkinase
Aco026685	RLK-Pelle_LRK10L-2	Pkinase	Pkinase
Aco026688	RLK-Pelle_LRK10L-2	Pkinase	Pkinase_Tyr
Aco028043	RLK-Pelle_LRK10L-2	Pkinase
Aco028525	RLK-Pelle_LRK10L-2	Pkinase	Pkinase	GUB_WAK_bind
Aco028528	RLK-Pelle_LRK10L-2	Pkinase_Tyr	Pkinase	Pkinase	Pkinase	GUB_WAK_bind	GUB_WAK_bind
Aco029267	RLK-Pelle_LRK10L-2	Pkinase	WAK_assoc
Aco029466	RLK-Pelle_LRK10L-2	Pkinase	Pkinase_Tyr	Pkinase
Aco029691	RLK-Pelle_LRK10L-2	Pkinase
Aco029694	RLK-Pelle_LRK10L-2	Pkinase
Aco030567	RLK-Pelle_LRK10L-2	Pkinase
Aco031225	RLK-Pelle_LRK10L-2	Pkinase
Aco031487	RLK-Pelle_LRK10L-2	Pkinase
Aco002116	RLK-Pelle_LRR-I-1	Pkinase_Tyr
Aco003537	RLK-Pelle_LRR-I-1	Pkinase_Tyr	Malectin_like
Aco005649	RLK-Pelle_LRR-I-1	Pkinase_Tyr	Pkinase_Tyr	LRR_8	Pkinase_Tyr	Malectin_like	Malectin_like	Malectin_like
Aco005967	RLK-Pelle_LRR-I-1	Pkinase_Tyr	Pkinase_Tyr	LRR_8	Malectin_like	LRR_8	Malectin_like
Aco011021	RLK-Pelle_LRR-I-1	Pkinase_Tyr	Malectin_like
Aco012450	RLK-Pelle_LRR-I-1	Pkinase_Tyr	LRR_8	Malectin_like
Aco003063	RLK-Pelle_LRR-I-2	Pkinase_Tyr	PDH	zf-Ring_2
Aco007409	RLK-Pelle_LRR-I-2	Pkinase
Aco014889	RLK-Pelle_LRR-I-2	Pkinase_Tyr
Aco001161	RLK-Pelle_LRR-II	Pkinase	LRRNT_2
Aco003044	RLK-Pelle_LRR-II	Pkinase	LRR_4	LRRNT_2
Aco004078	RLK-Pelle_LRR-II	Pkinase	LRR_1	LRR_8	LRRNT_2
Aco004119	RLK-Pelle_LRR-II	Pkinase	LRRNT_2
Aco004315	RLK-Pelle_LRR-II	Pkinase	LRR_1	LRRNT_2
Aco009586	RLK-Pelle_LRR-II	Pkinase	LRR_8	LRRNT_2
Aco010705	RLK-Pelle_LRR-II	Pkinase	LRR_8	LRRNT_2
Aco012092	RLK-Pelle_LRR-II	Pkinase_Tyr
Aco027090	RLK-Pelle_LRR-II	Pkinase	LRR_8	LRRNT_2
Aco027389	RLK-Pelle_LRR-II	Pkinase	LRR_8	LRRNT_2
Aco000141	RLK-Pelle_LRR-III	Pkinase_Tyr	Pkinase	LRR_8	LRRNT_2	LRR_8	LRRNT_2
Aco000349	RLK-Pelle_LRR-III	Pkinase_Tyr	LRR_1
Aco000775	RLK-Pelle_LRR-III	Pkinase_Tyr	LRR_8	LRRNT_2
Aco000956	RLK-Pelle_LRR-III	Pkinase_Tyr	LRR_1
Aco001035	RLK-Pelle_LRR-III	Pkinase	LRR_4
Aco001652	RLK-Pelle_LRR-III	Pkinase	LRR_1	LRR_1	LRR_1	LRRNT_2
Aco001720	RLK-Pelle_LRR-III	Pkinase_Tyr	LRR_8	LRR_6	LRR_6	LRR_6	LRRNT_2
Aco003484	RLK-Pelle_LRR-III	Pkinase	LRR_8	LRRNT_2
Aco005069	RLK-Pelle_LRR-III	Pkinase_Tyr	LRR_1	LRR_1	LRR_6	LRR_8	LRR_1	LRRNT_2
Aco005448	RLK-Pelle_LRR-III	Pkinase_Tyr	LRR_8	LRRNT_2
Aco006408	RLK-Pelle_LRR-III	Pkinase	LRR_1	LRRNT_2
Aco007130	RLK-Pelle_LRR-III	Pkinase	LRR_8	LRR_1	LRRNT_2
Aco007484	RLK-Pelle_LRR-III	Pkinase_Tyr	LRR_8	LRRNT_2
Aco007664	RLK-Pelle_LRR-III	Pkinase
Aco008313	RLK-Pelle_LRR-III	Pkinase_Tyr	LRRNT_2
Aco009585	RLK-Pelle_LRR-III	Pkinase	LRRNT_2	LRR_1	LRR_6	LRR_6	LRR_8
Aco010186	RLK-Pelle_LRR-III	Pkinase_Tyr	LRR_8
Aco011102	RLK-Pelle_LRR-III	Pkinase_Tyr	LRRNT_2	LRR_8	LRR_8	LRR_1
Aco012499	RLK-Pelle_LRR-III	Pkinase_Tyr	LRRNT_2	LRR_1	LRR_8
Aco012849	RLK-Pelle_LRR-III	Pkinase
Aco012984	RLK-Pelle_LRR-III	Pkinase	LRRNT_2	LRR_8
Aco014658	RLK-Pelle_LRR-III	Pkinase_Tyr	LRRNT_2	LRR_6
Aco014721	RLK-Pelle_LRR-III	Pkinase_Tyr
Aco016671	RLK-Pelle_LRR-III	Pkinase	LRRNT_2
Aco018191	RLK-Pelle_LRR-III	Pkinase	LRRNT_2
Aco018421	RLK-Pelle_LRR-III	Pkinase_Tyr	LRRNT_2	LRR_8
Aco018717	RLK-Pelle_LRR-III	Pkinase
Aco023683	RLK-Pelle_LRR-III	Pkinase	LRRNT_2
Aco024378	RLK-Pelle_LRR-III	Pkinase	LRRNT_2
Aco026351	RLK-Pelle_LRR-III	Pkinase	LRRNT_2	LRR_8
Aco027085	RLK-Pelle_LRR-III	Pkinase_Tyr
Aco018063	RLK-Pelle_LRR-III	Pkinase
Aco014014	RLK-Pelle_LRR-IV	Pkinase_Tyr	LRRNT_2	LRR_8
Aco029239	RLK-Pelle_LRR-IV	Pkinase_Tyr	LRRNT_2	LRR_8
Aco001021	RLK-Pelle_LRR-IX	Pkinase_Tyr	LRRNT_2	LRRNT_2	LRR_4
Aco013416	RLK-Pelle_LRR-IX	Pkinase	LRRNT_2	LRRNT_2	LRR_4
Aco018261	RLK-Pelle_LRR-IX	Pkinase	LRRNT_2	LRRNT_2
Aco022209	RLK-Pelle_LRR-IX	Pkinase	Pkinase	LRR_8	LRRNT_2	LRRNT_2
Aco004000	RLK-Pelle_LRR-V	Pkinase_Tyr	LRRNT_2	LRR_8
Aco008318	RLK-Pelle_LRR-V	Pkinase_Tyr	LRRNT_2
Aco009454	RLK-Pelle_LRR-V	Pkinase_Tyr
Aco009518	RLK-Pelle_LRR-V	Pkinase_Tyr	LRRNT_2	LRR_1	LRR_8
Aco015673	RLK-Pelle_LRR-V	Pkinase_Tyr	LRR_6	LRR_8
Aco024003	RLK-Pelle_LRR-V	Pkinase	LRRNT_2	LRR_8
Aco026565	RLK-Pelle_LRR-V	Pkinase_Tyr	LRRNT_2
Aco003490	RLK-Pelle_LRR-VI-1	Pkinase_Tyr	LRR_8	LRR_8
Aco005165	RLK-Pelle_LRR-VI-1	Pkinase_Tyr	LRR_8
Aco009845	RLK-Pelle_LRR-VI-1	Pkinase
Aco014361	RLK-Pelle_LRR-VI-1	Pkinase_Tyr	LRR_8	LRR_8
Aco000387	RLK-Pelle_LRR-VI-2	Pkinase_Tyr	LRRNT_2
Aco001583	RLK-Pelle_LRR-VI-2	Pkinase_Tyr
Aco007071	RLK-Pelle_LRR-VI-2	Pkinase_Tyr	LRRNT_2	LRR_8
Aco007599	RLK-Pelle_LRR-VI-2	Pkinase_Tyr
Aco010268	RLK-Pelle_LRR-VI-2	Pkinase_Tyr	LRRNT_2
Aco011081	RLK-Pelle_LRR-VI-2	Pkinase_Tyr
Aco018112	RLK-Pelle_LRR-VI-2	Pkinase_Tyr	LRRNT_2	LRR_8
Aco024336	RLK-Pelle_LRR-VI-2	Pkinase_Tyr
Aco031071	RLK-Pelle_LRR-VI-2	Pkinase_Tyr
Aco001640	RLK-Pelle_LRR-VII-1	Pkinase_Tyr	LRR_8	LRR_6	LRR_1	LRR_8	LRR_8	LRRNT_2
Aco007120	RLK-Pelle_LRR-VII-1	Pkinase	LRR_6	LRR_8	LRR_8	LRRNT_2
Aco012549	RLK-Pelle_LRR-VII-1	Pkinase_Tyr	LRR_8	LRR_1	LRR_8	LRR_1	LRR_8	LRRNT_2
Aco013508	RLK-Pelle_LRR-VII-1	Pkinase	LRR_8
Aco016585	RLK-Pelle_LRR-VII-1	Pkinase	LRRNT_2	LRR_8	LRR_1
Aco006468	RLK-Pelle_LRR-VII-2	Pkinase_Tyr	LRR_6	LRR_6	LRR_8	LRR_8	LRR_1
Aco016595	RLK-Pelle_LRR-VII-3	Pkinase	LRRNT_2	LRR_8	LRR_8	LRR_8	LRR_8
Aco001667	RLK-Pelle_LRR-VIII-1	Pkinase_Tyr
Aco003410	RLK-Pelle_LRR-VIII-1	Pkinase_Tyr
Aco007136	RLK-Pelle_LRR-VIII-1	Pkinase	LRRNT_2
Aco007154	RLK-Pelle_LRR-VIII-1	Pkinase_Tyr
Aco011158	RLK-Pelle_LRR-VIII-1	Pkinase	LRRNT_2	LRR_8
Aco011178	RLK-Pelle_LRR-VIII-1	Pkinase	LRRNT_2	Pkinase_Tyr	LRRNT_2	LRR_8
Aco014904	RLK-Pelle_LRR-VIII-1	Pkinase_Tyr
Aco026375	RLK-Pelle_LRR-VIII-1	Pkinase_Tyr
Aco003435	RLK-Pelle_LRR-Xa	Pkinase	ADH_N_2	ADH_zinc_N	LRRNT_2
Aco003500	RLK-Pelle_LRR-Xa	Pkinase_Tyr	LRR_1
Aco008096	RLK-Pelle_LRR-Xa	Pkinase
Aco005689	RLK-Pelle_LRR-Xb-1	Pkinase	LRR_8	LRR_1	LRR_8	LRR_8	LRRNT_2
Aco005925	RLK-Pelle_LRR-Xb-1	Pkinase	LRR_6	LRR_6	LRR_8	LRR_8	LRR_8	LRR_8	LRR_8	LRRNT_2
Aco010534	RLK-Pelle_LRR-Xb-1	Pkinase	LRR_6	LRR_1	LRR_4	LRR_1	LRR_1	LRR_8	LRRNT_2
Aco012986	RLK-Pelle_LRR-Xb-1	Pkinase	LRR_8	LRR_8	LRR_8	LRR_1	LRRNT_2
Aco013396	RLK-Pelle_LRR-Xb-1	Pkinase	LRR_8	LRR_8	LRR_8	LRR_8	LRR_6	LRR_1	LRRNT_2
Aco013960	RLK-Pelle_LRR-Xb-1	Pkinase	LRR_8	LRR_8	LRR_8	LRR_8	LRRNT_2
Aco017090	RLK-Pelle_LRR-Xb-1	Pkinase	LRR_1	LRR_8	LRR_8	LRR_8	LRRNT_2
Aco017367	RLK-Pelle_LRR-Xb-1	Pkinase	LRR_8	LRR_8	LRR_1	LRR_1	LRR_8	LRRNT_2
Aco003845	RLK-Pelle_LRR-Xb-2	Pkinase	LRR_8	LRR_8	LRR_1	LRR_1	LRRNT_2
Aco000873	RLK-Pelle_LRR-XI-1	Pkinase	LRR_8	LRRNT_2
Aco003345	RLK-Pelle_LRR-XI-1	Pkinase_Tyr	Pkinase	LRR_8	LRR_1	LRRNT_2
Aco003346	RLK-Pelle_LRR-XI-1	Pkinase	LRR_1	LRR_1	LRRNT_2
Aco004473	RLK-Pelle_LRR-XI-1	Pkinase	LRRNT_2
Aco004805	RLK-Pelle_LRR-XI-1	Pkinase	LRR_8	LRRNT_2
Aco004994	RLK-Pelle_LRR-XI-1	Pkinase	Pkinase	LRR_8	LRRNT_2	LRR_8	LRRNT_2
Aco005980	RLK-Pelle_LRR-XI-1	Pkinase	LRR_8	LRRNT_2
Aco007916	RLK-Pelle_LRR-XI-1	Pkinase	LRR_8	LRR_8	LRR_6	LRR_8	LRR_8	LRR_8	LRRNT_2
Aco008627	RLK-Pelle_LRR-XI-1	Pkinase_Tyr	LRR_8	LRR_8	LRR_6	LRRNT_2
Aco008722	RLK-Pelle_LRR-XI-1	Pkinase	LRR_8	LRR_1
Aco009362	RLK-Pelle_LRR-XI-1	Pkinase	LRR_8	LRR_8	LRR_8	LRR_6	LRRNT_2
Aco009838	RLK-Pelle_LRR-XI-1	Pkinase	LRR_8	LRR_8	LRR_8	LRR_1
Aco009964	RLK-Pelle_LRR-XI-1	Pkinase	LRR_8	LRR_8	LRRNT_2
Aco010588	RLK-Pelle_LRR-XI-1	Pkinase	LRR_8	LRR_8	LRR_8	LRR_8	LRRNT_2
Aco012118	RLK-Pelle_LRR-XI-1	Pkinase	LRR_1	LRR_1	LRR_8	LRR_1	LRRNT_2
Aco014357	RLK-Pelle_LRR-XI-1	Pkinase	LRR_8	LRR_8	LRRNT_2
Aco014629	RLK-Pelle_LRR-XI-1	Pkinase	LRR_8	LRRNT_2
Aco015329	RLK-Pelle_LRR-XI-1	Pkinase_Tyr	LRR_8	LRR_8	LRRNT_2
Aco017756	RLK-Pelle_LRR-XI-1	Pkinase	LRR_1	LRR_8	LRR_8	LRR_8	LRR_8	LRRNT_2
Aco018064	RLK-Pelle_LRR-XI-1	Pkinase	LRR_6	LRR_8	LRRNT_2
Aco020162	RLK-Pelle_LRR-XI-1	Pkinase_Tyr	LRR_1	LRR_8	LRR_8	LRRNT_2
Aco020321	RLK-Pelle_LRR-XI-1	Pkinase	LRR_6	LRRNT_2
Aco021552	RLK-Pelle_LRR-XI-1	Pkinase	LRR_8	LRR_8	LRR_6	LRR_8	LRR_8	LRRNT_2
Aco022062	RLK-Pelle_LRR-XI-1	Pkinase	LRR_8
Aco025483	RLK-Pelle_LRR-XI-1	Pkinase	LRR_8	LRR_8	LRR_1	LRR_1	LRR_1	LRR_1	LRRNT_2
Aco025486	RLK-Pelle_LRR-XI-1	Pkinase	LRR_8	LRR_1	LRR_8
Aco026431	RLK-Pelle_LRR-XI-1	Pkinase	LRR_8	LRR_8	LRR_6	LRR_8	LRR_8	LRR_8	LRRNT_2
Aco026581	RLK-Pelle_LRR-XI-1	Pkinase	LRRNT_2
Aco030123	RLK-Pelle_LRR-XI-1	Pkinase	LRRNT_2	LRR_1	LRR_8
Aco031243	RLK-Pelle_LRR-XI-1	Pkinase	LRRNT_2	LRR_8	LRR_8
Aco003560	RLK-Pelle_LRR-XI-2	Pkinase
Aco009339	RLK-Pelle_LRR-XI-2	Pkinase
Aco027508	RLK-Pelle_LRR-XI-2	Pkinase
Aco015072	RLK-Pelle_LRR-XI-2	Pkinase
Aco005541	RLK-Pelle_LRR-XII-1	Pkinase	Pkinase	LRRNT_2	LRR_8	LRRNT_2	LRR_8	LRR_8
Aco005901	RLK-Pelle_LRR-XII-1	Pkinase_Tyr	LRRNT_2	LRR_8	LRR_8
Aco005904	RLK-Pelle_LRR-XII-1	Pkinase_Tyr	LRRNT_2	LRR_8	LRR_8	LRR_8
Aco008217	RLK-Pelle_LRR-XII-1	Pkinase	LRRNT_2	LRR_8	LRR_8	LRR_8
Aco008844	RLK-Pelle_LRR-XII-1	Pkinase	LRRNT_2	LRR_1	LRR_8	LRR_8
Aco008848	RLK-Pelle_LRR-XII-1	Pkinase	LRRNT_2	LRR_8	Pkinase	LRRNT_2	LRR_8	LRR_8	Pkinase
Aco009853	RLK-Pelle_LRR-XII-1	LRRNT_2	LRR_8	LRR_8	Pkinase	LRRNT_2	LRR_1	LRR_8	Pkinase
Aco009856	RLK-Pelle_LRR-XII-1	LRRNT_2	LRR_8	LRR_8	LRR_8	Pkinase
Aco009860	RLK-Pelle_LRR-XII-1	LRRNT_2	LRR_8	LRR_8	LRR_8	LRR_8	LRR_8	Pkinase
Aco009870	RLK-Pelle_LRR-XII-1	LRRNT_2	LRR_1	LRR_8	LRR_8	LRR_6	LRR_8	LRR_1	LRR_8	LRR_1	LRR_8	Pkinase
Aco009877	RLK-Pelle_LRR-XII-1	WRKY	LRRNT_2	LRR_1	LRR_8	LRR_1	LRR_1	LRR_8	Pkinase
Aco011580	RLK-Pelle_LRR-XII-1	Pkinase_Tyr	LRRNT_2	LRR_8	LRR_1	LRR_4	LRR_8
Aco014096	RLK-Pelle_LRR-XII-1	Pkinase_Tyr	LRRNT_2	LRR_1	LRR_6	LRR_1	LRR_8
Aco014397	RLK-Pelle_LRR-XII-1	Pkinase	LRRNT_2	LRR_8	LRR_1	LRR_8
Aco014813	RLK-Pelle_LRR-XII-1	Pkinase	LRRNT_2	LRR_1	LRR_8
Aco016265	RLK-Pelle_LRR-XII-1	Pkinase_Tyr	LRRNT_2	LRR_1	LRR_8	LRR_8
Aco019697	RLK-Pelle_LRR-XII-1	Pkinase	LRRNT_2	LRR_1	LRR_8	LRR_8
Aco029792	RLK-Pelle_LRR-XII-1	Pkinase	LRRNT_2	LRR_1	LRR_8	LRR_8	LRR_1
Aco002132	RLK-Pelle_LRR-XIIIa	Pkinase	LRRNT_2	LRR_8
Aco017037	RLK-Pelle_LRR-XIIIa	Pkinase	LRRNT_2	LRR_8
Aco025099	RLK-Pelle_LRR-XIIIa	Pkinase
Aco023274	RLK-Pelle_LRR-XIIIb	Pkinase	LRRNT_2	LRR_6	LRR_8
Aco027583	RLK-Pelle_LRR-XIIIb	Pkinase
Aco008633	RLK-Pelle_LRR-XIV	Pkinase
Aco013369	RLK-Pelle_LRR-XIV	Pkinase_Tyr	LRRNT_2
Aco015895	RLK-Pelle_LRR-XIV	Pkinase_Tyr
Aco003902	RLK-Pelle_LRR-XV	Pkinase	LRRNT_2	LRR_8	LRR_1	LRR_1	LRR_8	LRR_1
Aco004856	RLK-Pelle_LRR-XV	Pkinase	LRRNT_2	LRR_8	LRR_6	LRR_8
Aco000285	RLK-Pelle_LysM	Pkinase_Tyr	LysM	LysM
Aco004658	RLK-Pelle_LysM	Pkinase
Aco005986	RLK-Pelle_LysM	Pkinase_Tyr	LysM
Aco006695	RLK-Pelle_LysM	Pkinase	PPR	PPR	PPR	PPR	PPR_2
Aco006886	RLK-Pelle_LysM	Pkinase
Aco009459	RLK-Pelle_LysM	Pkinase	LysM
Aco015706	RLK-Pelle_LysM	Pkinase	LysM
Aco016201	RLK-Pelle_LysM	Pkinase_Tyr	LysM
Aco016632	RLK-Pelle_LysM	Pkinase
Aco002240	RLK-Pelle_PERK-1	Pkinase
Aco004413	RLK-Pelle_PERK-1	Pkinase_Tyr
Aco006041	RLK-Pelle_PERK-1	Pkinase
Aco006167	RLK-Pelle_PERK-1	Pkinase_Tyr
Aco008644	RLK-Pelle_PERK-1	Pkinase
Aco010759	RLK-Pelle_PERK-1	Pkinase
Aco010760	RLK-Pelle_PERK-1	Pkinase_Tyr
Aco010761	RLK-Pelle_PERK-1	Pkinase_Tyr
Aco012729	RLK-Pelle_PERK-1	Pkinase_Tyr
Aco015919	RLK-Pelle_PERK-1	Pkinase_Tyr
Aco016419	RLK-Pelle_PERK-1	Pkinase_Tyr
Aco000290	RLK-Pelle_PERK-2	Pkinase_Tyr	Pkinase	Motile_Sperm
Aco001721	RLK-Pelle_PERK-2	Pkinase_Tyr
Aco005957	RLK-Pelle_PERK-2	Pkinase_Tyr
Aco011307	RLK-Pelle_PERK-2	Pkinase
Aco011324	RLK-Pelle_RKF3	Pkinase
Aco018784	RLK-Pelle_RKF3	Pkinase
Aco007115	RLK-Pelle_RLCK-II	Pkinase_Tyr
Aco000483	RLK-Pelle_RLCK-IV	Pkinase
Aco006433	RLK-Pelle_RLCK-IV	Pkinase_Tyr
Aco010226	RLK-Pelle_RLCK-IV	Pkinase
Aco018917	RLK-Pelle_RLCK-IV	Pkinase_Tyr
Aco022183	RLK-Pelle_RLCK-IV	Pkinase
Aco022391	RLK-Pelle_RLCK-IV	Pkinase_Tyr
Aco027366	RLK-Pelle_RLCK-IV	Pkinase
Aco029390	RLK-Pelle_RLCK-IV	Pkinase_Tyr
Aco002424	RLK-Pelle_RLCK-IXa	Pkinase_Tyr
Aco015064	RLK-Pelle_RLCK-IXa	Pkinase_Tyr
Aco001451	RLK-Pelle_RLCK-IXb	Pkinase	U-box
Aco005890	RLK-Pelle_RLCK-IXb	Pkinase
Aco006559	RLK-Pelle_RLCK-IXb	Pkinase	Thioredoxin_8	Thioredoxin_8	Usp
Aco009315	RLK-Pelle_RLCK-IXb	Pkinase	Pkinase_Tyr	U-box	Pkinase_Tyr	U-box	Pkinase
Aco010615	RLK-Pelle_RLCK-IXb	Pkinase	U-box
Aco011612	RLK-Pelle_RLCK-IXb	Pkinase	Usp
Aco011679	RLK-Pelle_RLCK-IXb	Pkinase	U-box	Usp
Aco011761	RLK-Pelle_RLCK-IXb	Pkinase	U-box
Aco012017	RLK-Pelle_RLCK-IXb	Pkinase	U-box
Aco012123	RLK-Pelle_RLCK-IXb	Pkinase	Usp
Aco015244	RLK-Pelle_RLCK-IXb	Pkinase	U-box
Aco015245	RLK-Pelle_RLCK-IXb	Pkinase	Usp
Aco026421	RLK-Pelle_RLCK-IXb	Pkinase_Tyr	Usp	U-box
Aco029326	RLK-Pelle_RLCK-IXb	Pkinase	Usp
Aco015389	RLK-Pelle_RLCK-Os	Pkinase_Tyr
Aco021928	RLK-Pelle_RLCK-Os	Pkinase
Aco022654	RLK-Pelle_RLCK-Os	Pkinase_Tyr
Aco022655	RLK-Pelle_RLCK-Os	Pkinase_Tyr
Aco000698	RLK-Pelle_RLCK-V	Pkinase
Aco005357	RLK-Pelle_RLCK-V	Pkinase
Aco007330	RLK-Pelle_RLCK-V	Pkinase
Aco013371	RLK-Pelle_RLCK-V	Pkinase_Tyr
Aco014550	RLK-Pelle_RLCK-V	Pkinase
Aco015899	RLK-Pelle_RLCK-V	Pkinase
Aco016604	RLK-Pelle_RLCK-V	Pkinase
Aco018219	RLK-Pelle_RLCK-V	Pkinase
Aco003290	RLK-Pelle_RLCK-VI	Pkinase	Usp
Aco006512	RLK-Pelle_RLCK-VI	Pkinase_Tyr	Usp
Aco006574	RLK-Pelle_RLCK-VI	Pkinase
Aco018791	RLK-Pelle_RLCK-VI	Pkinase
Aco019476	RLK-Pelle_RLCK-VI	Pkinase
Aco019844	RLK-Pelle_RLCK-VI	Pkinase
Aco022669	RLK-Pelle_RLCK-VI	Pkinase_Tyr
Aco030551	RLK-Pelle_RLCK-VI	Pkinase
Aco001517	RLK-Pelle_RLCK-VIIa-1	Pkinase_Tyr
Aco001910	RLK-Pelle_RLCK-VIIa-1	Pkinase
Aco002422	RLK-Pelle_RLCK-VIIa-1	Pkinase
Aco004627	RLK-Pelle_RLCK-VIIa-1	Pkinase
Aco007036	RLK-Pelle_RLCK-VIIa-1	Pkinase
Aco007424	RLK-Pelle_RLCK-VIIa-1	Pkinase_Tyr
Aco009195	RLK-Pelle_RLCK-VIIa-1	Pkinase
Aco011034	RLK-Pelle_RLCK-VIIa-1	Pkinase
Aco011838	RLK-Pelle_RLCK-VIIa-1	Pkinase
Aco011946	RLK-Pelle_RLCK-VIIa-1	Pkinase
Aco012464	RLK-Pelle_RLCK-VIIa-1	Pkinase
Aco014517	RLK-Pelle_RLCK-VIIa-1	Pkinase
Aco016040	RLK-Pelle_RLCK-VIIa-1	Pkinase
Aco017673	RLK-Pelle_RLCK-VIIa-1	Pkinase
Aco022783	RLK-Pelle_RLCK-VIIa-1	Pkinase
Aco025724	RLK-Pelle_RLCK-VIIa-1	Pkinase_Tyr
Aco000177	RLK-Pelle_RLCK-VIIa-2	Pkinase_Tyr
Aco001446	RLK-Pelle_RLCK-VIIa-2	Pkinase_Tyr
Aco001725	RLK-Pelle_RLCK-VIIa-2	Pkinase
Aco003973	RLK-Pelle_RLCK-VIIa-2	Pkinase_Tyr
Aco004277	RLK-Pelle_RLCK-VIIa-2	Pkinase_Tyr
Aco005707	RLK-Pelle_RLCK-VIIa-2	Pkinase_Tyr
Aco006888	RLK-Pelle_RLCK-VIIa-2	Pkinase_Tyr
Aco007481	RLK-Pelle_RLCK-VIIa-2	Pkinase_Tyr
Aco009194	RLK-Pelle_RLCK-VIIa-2	Pkinase_Tyr
Aco009383	RLK-Pelle_RLCK-VIIa-2	Pkinase_Tyr
Aco009597	RLK-Pelle_RLCK-VIIa-2	Pkinase_Tyr
Aco010209	RLK-Pelle_RLCK-VIIa-2	Pkinase
Aco011507	RLK-Pelle_RLCK-VIIa-2	Pkinase_Tyr
Aco011837	RLK-Pelle_RLCK-VIIa-2	Pkinase_Tyr	Glyco_transf_8
Aco012587	RLK-Pelle_RLCK-VIIa-2	Pkinase_Tyr
Aco012932	RLK-Pelle_RLCK-VIIa-2	Pkinase_Tyr
Aco013031	RLK-Pelle_RLCK-VIIa-2	Pkinase	Pkinase_Tyr
Aco014181	RLK-Pelle_RLCK-VIIa-2	Pkinase
Aco015015	RLK-Pelle_RLCK-VIIa-2	Pkinase_Tyr
Aco016809	RLK-Pelle_RLCK-VIIa-2	Pkinase_Tyr
Aco017041	RLK-Pelle_RLCK-VIIa-2	Pkinase_Tyr
Aco018285	RLK-Pelle_RLCK-VIIa-2	Pkinase_Tyr
Aco019011	RLK-Pelle_RLCK-VIIa-2	Pkinase_Tyr
Aco019962	RLK-Pelle_RLCK-VIIa-2	Pkinase_Tyr
Aco023687	RLK-Pelle_RLCK-VIIa-2	Pkinase_Tyr
Aco025391	RLK-Pelle_RLCK-VIIa-2	Pkinase_Tyr
Aco027705	RLK-Pelle_RLCK-VIIa-2	Pkinase_Tyr
Aco027970	RLK-Pelle_RLCK-VIIa-2	Pkinase_Tyr
Aco029015	RLK-Pelle_RLCK-VIIa-2	Pkinase
Aco000964	RLK-Pelle_RLCK-VIIb	Pkinase
Aco000697	RLK-Pelle_RLCK-VIII	Pkinase_Tyr
Aco004693	RLK-Pelle_RLCK-VIII	Pkinase_Tyr
Aco008069	RLK-Pelle_RLCK-VIII	Pkinase_Tyr
Aco011412	RLK-Pelle_RLCK-VIII	Pkinase_Tyr
Aco014789	RLK-Pelle_RLCK-VIII	Pkinase_Tyr
Aco015926	RLK-Pelle_RLCK-VIII	Pkinase_Tyr
Aco020631	RLK-Pelle_RLCK-VIII	Pkinase_Tyr
Aco021993	RLK-Pelle_RLCK-VIII	Pkinase_Tyr
Aco006455	RLK-Pelle_RLCK-X	Pkinase
Aco008188	RLK-Pelle_RLCK-X	Pkinase
Aco018652	RLK-Pelle_RLCK-X	Pkinase
Aco000489	RLK-Pelle_RLCK-XII-1	Pkinase_Tyr
Aco009311	RLK-Pelle_RLCK-XII-1	Pkinase_Tyr
Aco010263	RLK-Pelle_RLCK-XII-1	Pkinase_Tyr
Aco011823	RLK-Pelle_RLCK-XII-1	Pkinase_Tyr
Aco014133	RLK-Pelle_RLCK-XII-1	Pkinase_Tyr
Aco018845	RLK-Pelle_RLCK-XII-1	Pkinase
Aco007566	RLK-Pelle_RLCK-XIII	Pkinase
Aco024439	RLK-Pelle_RLCK-XIII	Pkinase
Aco008248	RLK-Pelle_RLCK-XV	Pkinase_Tyr
Aco010060	RLK-Pelle_RLCK-XV	Pkinase_Tyr
Aco011502	RLK-Pelle_RLCK-XV	Pkinase_Tyr
Aco013142	RLK-Pelle_RLCK-XV	Pkinase
Aco017974	RLK-Pelle_RLCK-XV	Pkinase
Aco018768	RLK-Pelle_RLCK-XV	Pkinase_Tyr
Aco010089	RLK-Pelle_RLCK-XVI	Pkinase
Aco000390	RLK-Pelle_SD-2b	Pkinase	PAN_2	B_lectin
Aco001333	RLK-Pelle_SD-2b	Pkinase	B_lectin
Aco002681	RLK-Pelle_SD-2b	Pkinase	S_locus_glycop	B_lectin
Aco004306	RLK-Pelle_SD-2b	Pkinase	PAN_2	B_lectin	B_lectin	PAN_2	Pkinase
Aco004307	RLK-Pelle_SD-2b	Pkinase	PAN_2	B_lectin
Aco004308	RLK-Pelle_SD-2b	Pkinase	PAN_2	B_lectin
Aco008481	RLK-Pelle_SD-2b	Pkinase	S_locus_glycop	PAN_2	B_lectin
Aco009110	RLK-Pelle_SD-2b	Pkinase	Pkinase	Pkinase	B_lectin	B_lectin	S_locus_glycop	PAN_2	S_locus_glycop	B_lectin	S_locus_glycop	PAN_2	B_lectin	S_locus_glycop	B_lectin	S_locus_glycop	PAN_2	PAN_2
Aco009275	RLK-Pelle_SD-2b	Pkinase	S_locus_glycop	PAN_2	B_lectin
Aco009739	RLK-Pelle_SD-2b	Pkinase	B_lectin
Aco009759	RLK-Pelle_SD-2b	Pkinase	Pkinase	Abhydrolase_2
Aco013417	RLK-Pelle_SD-2b	Pkinase	S_locus_glycop	PAN_2
Aco014155	RLK-Pelle_SD-2b	Pkinase	Pkinase	PAN_2	B_lectin	S_locus_glycop	PAN_2	B_lectin	S_locus_glycop
Aco014291	RLK-Pelle_SD-2b	Pkinase
Aco014426	RLK-Pelle_SD-2b	Pkinase	PAN_2	B_lectin
Aco014428	RLK-Pelle_SD-2b	Pkinase
Aco014431	RLK-Pelle_SD-2b	Pkinase	Pkinase	B_lectin	PAN_2	PAN_2
Aco015676	RLK-Pelle_SD-2b	Pkinase	B_lectin
Aco016784	RLK-Pelle_SD-2b	Pkinase	B_lectin
Aco017118	RLK-Pelle_SD-2b	Pkinase	Pkinase	B_lectin	B_lectin
Aco018405	RLK-Pelle_SD-2b	Pkinase	S_locus_glycop	PAN_2	B_lectin
Aco021383	RLK-Pelle_SD-2b	Pkinase	S_locus_glycop	B_lectin
Aco021385	RLK-Pelle_SD-2b	Pkinase	S_locus_glycop	PAN_2	B_lectin
Aco029438	RLK-Pelle_SD-2b	Pkinase	B_lectin
Aco029933	RLK-Pelle_SD-2b	Pkinase	Pkinase	PAN_2	B_lectin	S_locus_glycop	PAN_2	B_lectin	S_locus_glycop
Aco031518	RLK-Pelle_SD-2b	Pkinase_Tyr
Aco007878	RLK-Pelle_URK-1	Pkinase_Tyr
Aco017692	RLK-Pelle_URK-1	Pkinase
Aco015287	RLK-Pelle_URK-2	Pkinase
Aco000815	RLK-Pelle_WAK	Pkinase
Aco006982	RLK-Pelle_WAK	Pkinase_Tyr	GUB_WAK_bind
Aco010104	RLK-Pelle_WAK	Pkinase_Tyr	Pkinase_Tyr	EGF_CA	GUB_WAK_bind	EGF_CA	GUB_WAK_bind
Aco010471	RLK-Pelle_WAK	Pkinase	GUB_WAK_bind	EGF_CA	EGF_CA
Aco010940	RLK-Pelle_WAK	Pkinase	WAK	EGF_CA	GUB_WAK_bind
Aco013932	RLK-Pelle_WAK	Pkinase_Tyr	Pkinase	Pkinase	EGF_CA	EGF_CA	GUB_WAK_bind
Aco013934	RLK-Pelle_WAK	Pkinase	GUB_WAK_bind
Aco017269	RLK-Pelle_WAK	Pkinase	GUB_WAK_bind
Aco017270	RLK-Pelle_WAK	Pkinase	GUB_WAK_bind
Aco017271	RLK-Pelle_WAK	Pkinase_Tyr	EGF_CA	GUB_WAK_bind
Aco019497	RLK-Pelle_WAK	Pkinase	GUB_WAK_bind
Aco022630	RLK-Pelle_WAK	Pkinase_Tyr
Aco022857	RLK-Pelle_WAK	Pkinase_Tyr	GUB_WAK_bind	EGF_CA
Aco029424	RLK-Pelle_WAK	Pkinase	GUB_WAK_bind
Aco030594	RLK-Pelle_WAK	Pkinase	GUB_WAK_bind	EGF_CA
Aco030661	RLK-Pelle_WAK	Pkinase
Aco004945	RLK-Pelle_WAK_LRK10L-1	Pkinase_Tyr	GUB_WAK_bind
Aco013318	RLK-Pelle_WAK_LRK10L-1	Pkinase_Tyr	GUB_WAK_bind
Aco016846	RLK-Pelle_WAK_LRK10L-1	Pkinase_Tyr	GUB_WAK_bind
Aco017453	RLK-Pelle_WAK_LRK10L-1	Pkinase
Aco021483	RLK-Pelle_WAK_LRK10L-1	Pkinase
Aco021489	RLK-Pelle_WAK_LRK10L-1	Pkinase_Tyr
Aco021703	RLK-Pelle_WAK_LRK10L-1	Pkinase_Tyr	GUB_WAK_bind	WAK_assoc	GUB_WAK_bind	WAK_assoc
Aco023896	RLK-Pelle_WAK_LRK10L-1	Pkinase_Tyr
Aco024823	RLK-Pelle_WAK_LRK10L-1	Pkinase	WAK_assoc	GUB_WAK_bind	WAK_assoc
Aco006792	SCY1_SCYL2	Pkinase
Aco002277	STE_STE11	Pkinase
Aco002654	STE_STE11	Pkinase
Aco004508	STE_STE11	Pkinase
Aco007932	STE_STE11	Pkinase
Aco008557	STE_STE11	Pkinase
Aco011070	STE_STE11	Pkinase
Aco012013	STE_STE11	Pkinase
Aco015939	STE_STE11	Pkinase
Aco019577	STE_STE11	Pkinase
Aco023588	STE_STE11	Pkinase
Aco024039	STE_STE11	Pkinase
Aco025092	STE_STE11	Pkinase	Pkinase
Aco007550	STE_STE20-Fray	Pkinase
Aco012093	STE_STE20-Fray	Pkinase
Aco012741	STE_STE20-Fray	Pkinase
Aco024455	STE_STE20-Fray	Pkinase
Aco017568	STE_STE20-Pl	Pkinase
Aco009011	STE_STE20-YSK	Pkinase	Pkinase_Tyr
Aco005640	STE_STE7	Pkinase
Aco009956	STE_STE7	Pkinase
Aco011611	STE_STE7	Pkinase
Aco012122	STE_STE7	Pkinase
Aco012791	STE_STE7	Pkinase
Aco012958	STE_STE7	Pkinase
Aco017310	STE_STE7	Pkinase
Aco019429	STE_STE7	Pkinase
Aco030612	STE_STE7	Pkinase
Aco004544	STE_STE-Pl	Pkinase
Aco018099	TKL_CTR1-DRK-1	Pkinase_Tyr	EDR1
Aco001079	TKL_CTR1-DRK-2	Pkinase_Tyr	EDR1
Aco004270	TKL_CTR1-DRK-2	Pkinase_Tyr	EDR1
Aco006575	TKL_CTR1-DRK-2	Pkinase_Tyr	EDR1
Aco007358	TKL_CTR1-DRK-2	Pkinase_Tyr	PAS_9
Aco007771	TKL_CTR1-DRK-2	Pkinase_Tyr	EDR1
Aco008326	TKL_CTR1-DRK-2	Pkinase_Tyr	EDR1
Aco013704	TKL_CTR1-DRK-2	Pkinase_Tyr	PAS_9
Aco015231	TKL_CTR1-DRK-2	Pkinase_Tyr	EDR1
Aco025759	TKL_CTR1-DRK-2	Pkinase_Tyr
Aco004384	TKL_Gdt	Pkinase_Tyr	DUF1221
Aco006075	TKL_Gdt	Pkinase_Tyr	DUF1221
Aco017980	TKL-Pl-1	Pkinase_Tyr
Aco021428	TKL-Pl-1	Pkinase	Ank_2	Ank_4	Ank_2	zf-ring_UBOX
Aco009680	TKL-Pl-2	Pkinase	EDR1	LRR_8
Aco016509	TKL-Pl-3	Pkinase_Tyr	PP2C
Aco000572	TKL-Pl-4	Pkinase_Tyr
Aco002164	TKL-Pl-4	Pkinase_Tyr
Aco004254	TKL-Pl-4	Pkinase_Tyr
Aco005202	TKL-Pl-4	Pkinase_Tyr
Aco006012	TKL-Pl-4	Pkinase_Tyr
Aco006170	TKL-Pl-4	Pkinase_Tyr
Aco006560	TKL-Pl-4	Pkinase_Tyr
Aco007842	TKL-Pl-4	Pkinase_Tyr	Pkinase_Tyr
Aco008319	TKL-Pl-4	Pkinase_Tyr
Aco009694	TKL-Pl-4	RHD3	Pkinase_Tyr
Aco012242	TKL-Pl-4	Pkinase_Tyr
Aco015160	TKL-Pl-4	Pkinase_Tyr
Aco016410	TKL-Pl-4	Pkinase_Tyr
Aco018941	TKL-Pl-4	Pkinase_Tyr
Aco019770	TKL-Pl-4	Pkinase_Tyr
Aco026788	TKL-Pl-4	Pkinase_Tyr
Aco003437	TKL-Pl-5	Pkinase_Tyr	Ank_2
Aco006025	TKL-Pl-5	Pkinase_Tyr	Ank_2
Aco009623	TKL-Pl-5	Pkinase_Tyr	Ank_2
Aco011370	TKL-Pl-5	Pkinase_Tyr	Ank_2
Aco005476	TKL-Pl-6	Pkinase_Tyr	PB1
Aco008181	TKL-Pl-6	Pkinase_Tyr	PB1
Aco009512	TKL-Pl-6	Pkinase_Tyr	PB1
Aco010177	TKL-Pl-6	Pkinase_Tyr	PB1
Aco011547	TKL-Pl-6	Pkinase_Tyr	PB1
Aco012130	TKL-Pl-6	Pkinase_Tyr	PB1
Aco014608	TKL-Pl-6	Pkinase_Tyr	PB1
Aco020140	TKL-Pl-6	Pkinase_Tyr
Aco001585	TKL-Pl-7	Pkinase_Tyr
Aco011086	TKL-Pl-7	Pkinase_Tyr
Aco024327	TKL-Pl-7	Pkinase_Tyr
Aco020615	TKL-Pl-8	Pkinase_Tyr
Aco009725	TLK	Pkinase
Aco021939	TLK	Pkinase
Aco028691	TTK	Pkinase
Aco001795	ULK_Fused	Pkinase
Aco002406	ULK_ULK4	Pkinase
Aco010889	WEE	Pkinase
Aco012292	WNK_NRBP	Pkinase
Aco012539	WNK_NRBP	Pkinase
Aco015595	WNK_NRBP	Pkinase
Aco016782	WNK_NRBP	Pkinase
Aco022774	WNK_NRBP	Pkinase
Aco026574	WNK_NRBP	Pkinase
Aco021788	Unclassified	Pkinase	LRRNT_2
Aco003203	Unclassified	Pkinase
Aco017737	Unclassified	Pkinase	Pkinase
Aco000580	Unclassified	Pkinase
Aco011785	Unclassified	Pkinase_Tyr
Aco021440	Unclassified	Pkinase
Aco010011	Unclassified	Pkinase

## Sheet: Table S5
Table S5: List of 70 pineapple protein kinases containing multiple kinase domains.
Gene ID	HMM classification	Kinase domain
Aco007752	AGC_NDR	Pkinase, Pkinase
Aco009887	AGC_NDR	Pkinase, Pkinase
Aco000782	AGC_RSK-2	Pkinase, Pkinase
Aco000881	AGC_RSK-2	Pkinase, Pkinase
Aco003082	AGC_RSK-2	Pkinase, Pkinase
Aco003479	AGC_RSK-2	Pkinase, Pkinase
Aco004442	AGC_RSK-2	Pkinase, Pkinase_Tyr
Aco007784	AGC_RSK-2	Pkinase, Pkinase
Aco010805	AGC_RSK-2	Pkinase, Pkinase
Aco013545	AGC_RSK-2	Pkinase, Pkinase
Aco016701	AGC_RSK-2	Pkinase, Pkinase
Aco027176	AGC_RSK-2	Pkinase, Pkinase
Aco028012	AGC_RSK-2	Pkinase, Pkinase
Aco029952	AGC_RSK-2	Pkinase, Pkinase
Aco002197	CAMK_CDPK	Pkinase, Pkinase
Aco010787	CMGC_CDK-CCRK	Pkinase, Pkinase
Aco003499	CMGC_CDK-PITSLRE	Pkinase, Pkinase
Aco004285	CMGC_SRPK	Pkinase, Pkinase
Aco011940	CMGC_SRPK	Pkinase, Pkinase
Aco013024	CMGC_SRPK	Pkinase, Pkinase
Aco021007	CMGC_SRPK	Pkinase, Pkinase
Aco011661	Group-Pl-2	Pkinase, Pkinase
Aco006364	RLK-Pelle_DLSV	Pkinase, Pkinase_Tyr
Aco006620	RLK-Pelle_DLSV	Pkinase_Tyr, Pkinase_Tyr, Pkinase_Tyr
Aco008478	RLK-Pelle_DLSV	Pkinase_Tyr, Pkinase_Tyr
Aco014435	RLK-Pelle_DLSV	Pkinase_Tyr, Pkinase_Tyr
Aco014458	RLK-Pelle_DLSV	Pkinase, Pkinase_Tyr
Aco014462	RLK-Pelle_DLSV	Pkinase, Pkinase_Tyr, Pkinase_Tyr
Aco014466	RLK-Pelle_DLSV	Pkinase_Tyr, Pkinase_Tyr, Pkinase_Tyr, Pkinase_Tyr, Pkinase_Tyr
Aco014896	RLK-Pelle_DLSV	Pkinase_Tyr, Pkinase_Tyr
Aco028004	RLK-Pelle_DLSV	Pkinase, Pkinase, Pkinase
Aco029183	RLK-Pelle_DLSV	Pkinase_Tyr, Pkinase_Tyr
Aco002675	RLK-Pelle_L-LEC	Pkinase, Pkinase
Aco007177	RLK-Pelle_L-LEC	Pkinase, Pkinase
Aco008603	RLK-Pelle_L-LEC	Pkinase, Pkinase, Pkinase_Tyr, Pkinase_Tyr
Aco014164	RLK-Pelle_L-LEC	Pkinase_Tyr, Pkinase_Tyr, Pkinase_Tyr
Aco024279	RLK-Pelle_L-LEC	Pkinase, Pkinase_Tyr
Aco028721	RLK-Pelle_L-LEC	Pkinase, Pkinase_Tyr
Aco012690	RLK-Pelle_LRK10L-2	Pkinase, Pkinase
Aco012697	RLK-Pelle_LRK10L-2	Pkinase, Pkinase
Aco026685	RLK-Pelle_LRK10L-2	Pkinase, Pkinase
Aco026688	RLK-Pelle_LRK10L-2	Pkinase, Pkinase_Tyr
Aco028525	RLK-Pelle_LRK10L-2	Pkinase, Pkinase
Aco028528	RLK-Pelle_LRK10L-2	Pkinase, Pkinase, Pkinase, Pkinase_Tyr
Aco029466	RLK-Pelle_LRK10L-2	Pkinase, Pkinase, Pkinase_Tyr
Aco005649	RLK-Pelle_LRR-I-1	Pkinase_Tyr, Pkinase_Tyr, Pkinase_Tyr
Aco005967	RLK-Pelle_LRR-I-1	Pkinase_Tyr, Pkinase_Tyr
Aco000141	RLK-Pelle_LRR-III	Pkinase, Pkinase_Tyr
Aco022209	RLK-Pelle_LRR-IX	Pkinase, Pkinase
Aco011178	RLK-Pelle_LRR-VIII-1	Pkinase, Pkinase_Tyr
Aco003345	RLK-Pelle_LRR-XI-1	Pkinase, Pkinase_Tyr
Aco004994	RLK-Pelle_LRR-XI-1	Pkinase, Pkinase
Aco005541	RLK-Pelle_LRR-XII-1	Pkinase, Pkinase
Aco008848	RLK-Pelle_LRR-XII-1	Pkinase, Pkinase, Pkinase
Aco009853	RLK-Pelle_LRR-XII-1	Pkinase, Pkinase
Aco000290	RLK-Pelle_PERK-2	Pkinase, Pkinase_Tyr
Aco009315	RLK-Pelle_RLCK-IXb	Pkinase, Pkinase, Pkinase_Tyr, Pkinase_Tyr
Aco013031	RLK-Pelle_RLCK-VIIa-2	Pkinase, Pkinase_Tyr
Aco004306	RLK-Pelle_SD-2b	Pkinase, Pkinase
Aco009110	RLK-Pelle_SD-2b	Pkinase, Pkinase, Pkinase
Aco009759	RLK-Pelle_SD-2b	Pkinase, Pkinase
Aco014431	RLK-Pelle_SD-2b	Pkinase, Pkinase
Aco017118	RLK-Pelle_SD-2b	Pkinase, Pkinase
Aco029933	RLK-Pelle_SD-2b	Pkinase, Pkinase
Aco010104	RLK-Pelle_WAK	Pkinase_Tyr, Pkinase_Tyr
Aco013932	RLK-Pelle_WAK	Pkinase, Pkinase, Pkinase_Tyr
Aco025092	STE_STE11	Pkinase, Pkinase
Aco009011	STE_STE20-YSK	Pkinase, Pkinase_Tyr
Aco007842	TKL-Pl-4	Pkinase_Tyr, Pkinase_Tyr
Aco017737	Unclassfied	Pkinase, Pkinase

## Sheet: Table S6
Table S6: Pineapple PK genes generated by segmental duplication.
Gene ID	Family	Localization	Gene ID	Family	Localization
Aco000881	AGC_RSK-2	LG02:15943671..15947980	Aco003082	AGC_RSK-2	LG06:13702878..13707090
Aco004442	AGC_RSK-2	LG05:3229036..3233364	Aco010805	AGC_RSK-2	LG10:4095311..4098655
Aco016701	AGC_RSK-2	LG17:224760..230900	Aco007784	AGC_RSK-2	LG21:10445003..10449545
Aco016932	CAMK_CAMKL-CHK1	LG02:2036912..2038291	Aco008201	CAMK_CAMKL-CHK1	LG19:8409312..8411200
Aco015008	CAMK_CAMKL-CHK1	LG04:11703020..11710396	Aco019253	CAMK_CAMKL-CHK1	LG13:3471010..3478477
Aco004322	CAMK_CAMKL-CHK1	LG05:2160825..2162243	Aco010015	CAMK_CAMKL-CHK1	LG10:2187779..2189581
Aco012533	CAMK_CAMKL-CHK1	LG13:1862440..1863744	Aco001625	CAMK_CAMKL-CHK1	LG18:9192567..9193895
Aco011406	CAMK_CDPK	LG01:11817838..11821313	Aco003461	CAMK_CDPK	LG17:3008515..3012967
Aco011911	CAMK_CDPK	LG03:13480414..13486734	Aco009208	CAMK_CDPK	LG22:8479629..8483913
Aco013938	CAMK_CDPK	LG03:1146495..1148012	Aco010095	CAMK_CDPK	LG25:3561504..3562322
Aco002197	CAMK_CDPK	LG04:3429194..3437133	Aco008755	CAMK_CDPK	LG09:2137278..2143780
Aco017707	CAMK_OST1L	LG05:7144892..7161417	Aco003225	CAMK_OST1L	LG17:1205231..1209148
Aco017707	CAMK_OST1L	LG05:7144892..7161417	Aco007887	CAMK_OST1L	LG21:9814264..9819661
Aco003225	CAMK_OST1L	LG17:1205231..1209148	Aco007887	CAMK_OST1L	LG21:9814264..9819661
Aco007751	CK1_CK1	LG08:1770242..1775567	Aco008965	CK1_CK1	LG09:12503371..12509965
Aco007751	CK1_CK1	LG08:1770242..1775567	Aco006976	CK1_CK1	LG22:10186339..10191317
Aco005766	CK1_CK1	LG11:12760234..12765888	Aco005857	CK1_CK1	LG16:10871101..10876378
Aco002173	CK1_CK1-Pl	LG04:3718904..3729754	Aco008788	CK1_CK1-Pl	LG09:2454146..2465606
Aco015170	CK1_CK1-Pl	LG05:1624470..1630651	Aco005992	CK1_CK1-Pl	LG16:9862927..9870336
Aco012386	CMGC_CDK-CRK7-CDK9	LG01:2429872..2435681	Aco004880	CMGC_CDK-CRK7-CDK9	LG07:483267..491821
Aco015083	CMGC_CDK-CRK7-CDK9	LG01:24515619..24519771	Aco003624	CMGC_CDK-CRK7-CDK9	LG17:4339701..4345337
Aco004789	CMGC_CDK-CRK7-CDK9	LG05:5812990..5820171	Aco003380	CMGC_CDK-CRK7-CDK9	LG17:2449235..2453682
Aco003380	CMGC_CDK-CRK7-CDK9	LG17:2449235..2453682	Aco007993	CMGC_CDK-CRK7-CDK9	LG21:8978913..8983818
Aco012359	CMGC_CK2	LG01:2667141..2672093	Aco008540	CMGC_CK2	LG09:615743..622277
Aco017235	CMGC_DYRK-YAK	LG03:16687346..16703271	Aco017047	CMGC_DYRK-YAK	LG08:13836940..13845944
Aco004316	CMGC_GSK	LG05:2116866..2121485	Aco010006	CMGC_GSK	LG10:2122141..2126804
Aco004495	CMGC_MAPK	LG05:3582220..3587192	Aco006212	CMGC_MAPK	LG16:7909852..7916593
Aco016435	CMGC_MAPK	LG10:11799859..11807562	Aco005426	CMGC_MAPK	LG11:10119634..10124942
Aco005346	CMGC_MAPK	LG11:9286984..9295836	Aco006212	CMGC_MAPK	LG16:7909852..7916593
Aco011940	CMGC_SRPK	LG03:13702032..13706931	Aco013024	CMGC_SRPK	LG25:1256038..1260563
Aco021007	CMGC_SRPK	LG15:6468..11314	Aco004285	CMGC_SRPK	LG15:184154..189000
Aco016850	Group-Pl-3	LG04:15383822..15392837	Aco001414	Group-Pl-3	LG18:10733959..10740987
Aco000924	NAK	LG02:15619739..15624400	Aco015292	NAK	LG20:10326477..10329697
Aco000752	NAK	LG02:16982787..16988243	Aco015343	NAK	LG20:10649879..10654968
Aco005210	NEK	LG07:2948261..2955084	Aco008813	NEK	LG09:2674823..2680962
Aco016334	RLK-Pelle_DLSV	LG03:10622701..10628695	Aco010299	RLK-Pelle_DLSV	LG25:2226164..2230941
Aco002551	RLK-Pelle_DLSV	LG04:750573..754740	Aco006364	RLK-Pelle_DLSV	LG14:2867807..2882625
Aco004296	RLK-Pelle_DLSV	LG05:1965727..1975311	Aco005595	RLK-Pelle_DLSV	LG11:11542148..11550696
Aco004296	RLK-Pelle_DLSV	LG05:1965727..1975311	Aco024620	RLK-Pelle_DLSV	scaffold_690:30859..40460
Aco014440	RLK-Pelle_DLSV	LG07:14267414..14281808	Aco014896	RLK-Pelle_DLSV	LG14:205306..216594
Aco005064	RLK-Pelle_DLSV	LG07:1760108..1765791	Aco014819	RLK-Pelle_DLSV	LG14:693362..697026
Aco006932	RLK-Pelle_Extensin	LG22:9907151..9912834	Aco010158	RLK-Pelle_Extensin	LG25:3230015..3235966
Aco012696	RLK-Pelle_LRK10L-2	LG05:13819945..13822070	Aco016449	RLK-Pelle_LRK10L-2	LG10:11626886..11632565
Aco011021	RLK-Pelle_LRR-I-1	LG04:14350113..14358681	Aco012450	RLK-Pelle_LRR-I-1	LG13:1199199..1207442
Aco005649	RLK-Pelle_LRR-I-1	LG11:11945932..11980502	Aco005967	RLK-Pelle_LRR-I-1	LG16:10059227..10075038
Aco009586	RLK-Pelle_LRR-II	LG01:1080905..1087374	Aco001161	RLK-Pelle_LRR-II	LG02:13746983..13752762
Aco009586	RLK-Pelle_LRR-II	LG01:1080905..1087374	Aco004119	RLK-Pelle_LRR-II	LG15:1262533..1268456
Aco001161	RLK-Pelle_LRR-II	LG02:13746983..13752762	Aco004119	RLK-Pelle_LRR-II	LG15:1262533..1268456
Aco001035	RLK-Pelle_LRR-III	LG02:14737059..14740054	Aco014658	RLK-Pelle_LRR-III	LG20:9976299..9978234
Aco011102	RLK-Pelle_LRR-III	LG04:13723954..13726528	Aco012499	RLK-Pelle_LRR-III	LG13:1623343..1625950
Aco007484	RLK-Pelle_LRR-III	LG12:11773804..11780700	Aco008313	RLK-Pelle_LRR-III	LG19:9376362..9380063
Aco001652	RLK-Pelle_LRR-III	LG18:9009905..9014468	Aco007130	RLK-Pelle_LRR-III	LG23:1890338..1896463
Aco001021	RLK-Pelle_LRR-IX	LG02:14842306..14845189	Aco013416	RLK-Pelle_LRR-IX	LG15:10273492..10278191
Aco009518	RLK-Pelle_LRR-V	LG01:1606068..1612228	Aco004000	RLK-Pelle_LRR-V	LG15:2120860..2128443
Aco014361	RLK-Pelle_LRR-VI-1	LG05:716960..720641	Aco009845	RLK-Pelle_LRR-VI-1	LG10:841340..844464
Aco011081	RLK-Pelle_LRR-VI-2	LG04:13896739..13900940	Aco001583	RLK-Pelle_LRR-VI-2	LG18:9503599..9507423
Aco007599	RLK-Pelle_LRR-VI-2	LG08:622397..629497	Aco010268	RLK-Pelle_LRR-VI-2	LG25:2435773..2440685
Aco001583	RLK-Pelle_LRR-VI-2	LG18:9503599..9507423	Aco007071	RLK-Pelle_LRR-VI-2	LG23:1404444..1408624
Aco012549	RLK-Pelle_LRR-VII-1	LG13:2057020..2060875	Aco001640	RLK-Pelle_LRR-VII-1	LG18:9081734..9085367
Aco012549	RLK-Pelle_LRR-VII-1	LG13:2057020..2060875	Aco007120	RLK-Pelle_LRR-VII-1	LG23:1781919..1785495
Aco001640	RLK-Pelle_LRR-VII-1	LG18:9081734..9085367	Aco007120	RLK-Pelle_LRR-VII-1	LG23:1781919..1785495
Aco011178	RLK-Pelle_LRR-VIII-1	LG04:13003381..13026642	Aco001667	RLK-Pelle_LRR-VIII-1	LG18:8901757..8907718
Aco011178	RLK-Pelle_LRR-VIII-1	LG04:13003381..13026642	Aco007154	RLK-Pelle_LRR-VIII-1	LG23:2054772..2063201
Aco011158	RLK-Pelle_LRR-VIII-1	LG04:13234890..13253113	Aco007136	RLK-Pelle_LRR-VIII-1	LG23:1933845..1944322
Aco001667	RLK-Pelle_LRR-VIII-1	LG18:8901757..8907718	Aco007154	RLK-Pelle_LRR-VIII-1	LG23:2054772..2063201
Aco003500	RLK-Pelle_LRR-Xa	LG17:3344235..3346115	Aco008096	RLK-Pelle_LRR-Xa	LG21:7903383..7904747
Aco005689	RLK-Pelle_LRR-Xb-1	LG11:12222324..12225593	Aco005925	RLK-Pelle_LRR-Xb-1	LG16:10386215..10389607
Aco014357	RLK-Pelle_LRR-XI-1	LG05:700916..704740	Aco009838	RLK-Pelle_LRR-XI-1	LG10:800885..804454
Aco009964	RLK-Pelle_LRR-XI-1	LG10:1797218..1800401	Aco005980	RLK-Pelle_LRR-XI-1	LG16:9966698..9970126
Aco009877	RLK-Pelle_LRR-XII-1	LG10:1046369..1052518	Aco005904	RLK-Pelle_LRR-XII-1	LG16:10495246..10498829
Aco004856	RLK-Pelle_LRR-XV	LG07:349433..354368	Aco003902	RLK-Pelle_LRR-XV	LG15:2938303..2941620
Aco006695	RLK-Pelle_LysM	LG01:22634430..22641019	Aco004658	RLK-Pelle_LysM	LG05:4832474..4838510
Aco009459	RLK-Pelle_LysM	LG19:6231..8318	Aco015706	RLK-Pelle_LysM	LG19:181305..183377
Aco002240	RLK-Pelle_PERK-1	LG04:3027834..3031313	Aco008644	RLK-Pelle_PERK-1	LG09:1300649..1304765
Aco004413	RLK-Pelle_PERK-1	LG05:3040138..3045834	Aco010759	RLK-Pelle_PERK-1	LG10:3519157..3524338
Aco012729	RLK-Pelle_PERK-1	LG05:14351458..14355778	Aco016419	RLK-Pelle_PERK-1	LG10:12040365..12044917
Aco004413	RLK-Pelle_PERK-1	LG05:3040138..3045834	Aco006041	RLK-Pelle_PERK-1	LG16:9489279..9493904
Aco010760	RLK-Pelle_PERK-1	LG10:3529332..3533915	Aco006041	RLK-Pelle_PERK-1	LG16:9489279..9493904
Aco022391	RLK-Pelle_RLCK-IV	LG02:4248420..4260706	Aco006433	RLK-Pelle_RLCK-IV	LG14:2352156..2357097
Aco022183	RLK-Pelle_RLCK-IV	LG08:3330577..3334226	Aco010226	RLK-Pelle_RLCK-IV	LG25:2747923..2750963
Aco006433	RLK-Pelle_RLCK-IV	LG14:2352156..2357097	Aco018917	RLK-Pelle_RLCK-IV	LG20:7575693..7583669
Aco012123	RLK-Pelle_RLCK-IXb	LG02:1048644..1053556	Aco011612	RLK-Pelle_RLCK-IXb	LG06:156583..161674
Aco015245	RLK-Pelle_RLCK-IXb	LG05:1005117..1009974	Aco005890	RLK-Pelle_RLCK-IXb	LG16:10590227..10594619
Aco010615	RLK-Pelle_RLCK-IXb	LG07:12455743..12461144	Aco009315	RLK-Pelle_RLCK-IXb	LG22:9187402..9217381
Aco011946	RLK-Pelle_RLCK-VIIa-1	LG03:13747988..13751779	Aco011838	RLK-Pelle_RLCK-VIIa-1	LG08:11131923..11134903
Aco011946	RLK-Pelle_RLCK-VIIa-1	LG03:13747988..13751779	Aco009195	RLK-Pelle_RLCK-VIIa-1	LG22:8344544..8348341
Aco011034	RLK-Pelle_RLCK-VIIa-1	LG04:14237270..14239779	Aco012464	RLK-Pelle_RLCK-VIIa-1	LG13:1306209..1308490
Aco002422	RLK-Pelle_RLCK-VIIa-1	LG04:1720672..1724413	Aco001910	RLK-Pelle_RLCK-VIIa-1	LG18:6864237..6869742
Aco011034	RLK-Pelle_RLCK-VIIa-1	LG04:14237270..14239779	Aco007036	RLK-Pelle_RLCK-VIIa-1	LG23:1211278..1214421
Aco004627	RLK-Pelle_RLCK-VIIa-1	LG05:4573018..4578154	Aco016040	RLK-Pelle_RLCK-VIIa-1	LG21:749860..753723
Aco011838	RLK-Pelle_RLCK-VIIa-1	LG08:11131923..11134903	Aco009195	RLK-Pelle_RLCK-VIIa-1	LG22:8344544..8348341
Aco007424	RLK-Pelle_RLCK-VIIa-1	LG12:12339104..12341860	Aco025724	RLK-Pelle_RLCK-VIIa-1	scaffold_1009:14..2772
Aco012464	RLK-Pelle_RLCK-VIIa-1	LG13:1306209..1308490	Aco007036	RLK-Pelle_RLCK-VIIa-1	LG23:1211278..1214421
Aco017673	RLK-Pelle_RLCK-VIIa-1	LG14:5332801..5336319	Aco001517	RLK-Pelle_RLCK-VIIa-1	LG18:9993887..9996754
Aco009597	RLK-Pelle_RLCK-VIIa-2	LG01:1022886..1026808	Aco000177	RLK-Pelle_RLCK-VIIa-2	LG12:3982564..3985094
Aco019011	RLK-Pelle_RLCK-VIIa-2	LG02:10853845..10856341	Aco025391	RLK-Pelle_RLCK-VIIa-2	LG06:9158985..9162959
Aco019011	RLK-Pelle_RLCK-VIIa-2	LG02:10853845..10856341	Aco003973	RLK-Pelle_RLCK-VIIa-2	LG15:2357448..2363827
Aco012932	RLK-Pelle_RLCK-VIIa-2	LG03:15864917..15868546	Aco027970	RLK-Pelle_RLCK-VIIa-2	scaffold_1258:2433..6094
Aco016809	RLK-Pelle_RLCK-VIIa-2	LG04:15116311..15120001	Aco014181	RLK-Pelle_RLCK-VIIa-2	LG13:667625..671170
Aco015015	RLK-Pelle_RLCK-VIIa-2	LG04:11772781..11774671	Aco001725	RLK-Pelle_RLCK-VIIa-2	LG18:8434373..8437926
Aco016809	RLK-Pelle_RLCK-VIIa-2	LG04:15116311..15120001	Aco001446	RLK-Pelle_RLCK-VIIa-2	LG18:10482713..10486450
Aco025391	RLK-Pelle_RLCK-VIIa-2	LG06:9158985..9162959	Aco003973	RLK-Pelle_RLCK-VIIa-2	LG15:2357448..2363827
Aco025391	RLK-Pelle_RLCK-VIIa-2	LG06:9158985..9162959	Aco023687	RLK-Pelle_RLCK-VIIa-2	LG20:8908637..8913476
Aco019962	RLK-Pelle_RLCK-VIIa-2	LG08:4056947..4074250	Aco006888	RLK-Pelle_RLCK-VIIa-2	LG22:9539403..9544217
Aco019962	RLK-Pelle_RLCK-VIIa-2	LG08:4056947..4074250	Aco010209	RLK-Pelle_RLCK-VIIa-2	LG25:2834592..2847776
Aco014181	RLK-Pelle_RLCK-VIIa-2	LG13:667625..671170	Aco001446	RLK-Pelle_RLCK-VIIa-2	LG18:10482713..10486450
Aco009194	RLK-Pelle_RLCK-VIIa-2	LG22:8335373..8338409	Aco013031	RLK-Pelle_RLCK-VIIa-2	LG25:1182351..1197370
Aco006888	RLK-Pelle_RLCK-VIIa-2	LG22:9539403..9544217	Aco010209	RLK-Pelle_RLCK-VIIa-2	LG25:2834592..2847776
Aco011412	RLK-Pelle_RLCK-VIII	LG01:11777605..11783197	Aco008069	RLK-Pelle_RLCK-VIII	LG21:8239887..8242138
Aco020631	RLK-Pelle_RLCK-VIII	LG02:11623364..11626860	Aco014789	RLK-Pelle_RLCK-VIII	LG20:9081387..9084764
Aco004693	RLK-Pelle_RLCK-VIII	LG05:5106388..5111283	Aco008069	RLK-Pelle_RLCK-VIII	LG21:8239887..8242138
Aco006455	RLK-Pelle_RLCK-X	LG14:2173887..2176995	Aco008188	RLK-Pelle_RLCK-X	LG19:8168896..8171823
Aco000489	RLK-Pelle_RLCK-XII-1	LG12:1521457..1526668	Aco014133	RLK-Pelle_RLCK-XII-1	LG13:303436..308540
Aco009311	RLK-Pelle_RLCK-XII-1	LG22:9138324..9146578	Aco010263	RLK-Pelle_RLCK-XII-1	LG25:2478847..2481686
Aco001333	RLK-Pelle_SD-2b	LG02:12238841..12242063	Aco002681	RLK-Pelle_SD-2b	LG06:10599113..10601356
Aco014291	RLK-Pelle_SD-2b	LG05:297800..299188	Aco009759	RLK-Pelle_SD-2b	LG10:172507..190457
Aco004306	RLK-Pelle_SD-2b	LG05:2043392..2057876	Aco000390	RLK-Pelle_SD-2b	LG12:2201461..2205244
Aco017692	RLK-Pelle_URK-1	LG05:7364287..7391210	Aco007878	RLK-Pelle_URK-1	LG21:9866513..9872325
Aco013934	RLK-Pelle_WAK	LG03:1191290..1195228	Aco010104	RLK-Pelle_WAK	LG25:3509592..3520502
Aco004945	RLK-Pelle_WAK_LRK10L-1	LG07:982837..986683	Aco013318	RLK-Pelle_WAK_LRK10L-1	LG15:11300230..11305580
Aco012122	STE_STE7	LG02:1058235..1059272	Aco011611	STE_STE7	LG06:163424..164630
Aco009956	STE_STE7	LG10:1726086..1730465	Aco005640	STE_STE7	LG11:11888297..11892670
Aco006575	TKL_CTR1-DRK-2	LG14:1264744..1271444	Aco008326	TKL_CTR1-DRK-2	LG19:9484412..9492117
Aco009694	TKL-Pl-4	LG01:271061..290696	Aco005202	TKL-Pl-4	LG07:2875491..2879059
Aco009694	TKL-Pl-4	LG01:271061..290696	Aco004254	TKL-Pl-4	LG15:353771..357389
Aco012242	TKL-Pl-4	LG02:76433..81494	Aco008319	TKL-Pl-4	LG19:9415692..9420315
Aco015160	TKL-Pl-4	LG05:1715257..1719667	Aco006012	TKL-Pl-4	LG16:9718848..9722378
Aco019770	TKL-Pl-4	LG05:7778129..7798608	Aco007842	TKL-Pl-4	LG21:10076227..10088252
Aco005202	TKL-Pl-4	LG07:2875491..2879059	Aco004254	TKL-Pl-4	LG15:353771..357389
Aco006560	TKL-Pl-4	LG14:1356310..1360942	Aco008319	TKL-Pl-4	LG19:9415692..9420315
Aco011370	TKL-Pl-5	LG01:12080165..12084661	Aco003437	TKL-Pl-5	LG17:2856077..2861348
Aco011547	TKL-Pl-6	LG06:734199..740961	Aco008181	TKL-Pl-6	LG19:8072118..8079108
Aco011086	TKL-Pl-7	LG04:13838390..13840739	Aco001585	TKL-Pl-7	LG18:9492621..9495495
Aco011086	TKL-Pl-7	LG04:13838390..13840739	Aco024327	TKL-Pl-7	scaffold_502:65814..68160
Aco009725	TLK	LG01:86519..97399	Aco021939	TLK	scaffold_558:49736..61285

## Sheet: Table S7
Table S7: Pineapple PK genes generated by tandem duplication.
Gene ID	Family	Localization
Aco016932	CAMK_CAMKL-CHK1	LG02:2036912..2038291
Aco016931	CAMK_CAMKL-CHK1	LG02:2099383..2101473
Aco004322	CAMK_CAMKL-CHK1	LG05:2160825..2162243
Aco004323	CAMK_CAMKL-CHK1	LG05:2169056..2170823
Aco010015	CAMK_CAMKL-CHK1	LG10:2187779..2189581
Aco010017	CAMK_CAMKL-CHK1	LG10:2198749..2200149
Aco015169	CKCK1-Pl	LG05:1632431..1636917
Aco015170	CKCK1-Pl	LG05:1624470..1630651
Aco008540	CMGC_CK2	LG09:615743..622277
Aco008550	CMGC_CK2	LG09:663798..671684
Aco018430	RLK-Pelle_DLSV	LG01:4229744..4233677
Aco018429	RLK-Pelle_DLSV	LG01:4248609..4254333
Aco018427	RLK-Pelle_DLSV	LG01:4270441..4277809
Aco002047	RLK-Pelle_DLSV	LG04:5298318..5314895
Aco002048	RLK-Pelle_DLSV	LG04:5282063..5289147
Aco014466	RLK-Pelle_DLSV	LG07:14039450..14074062
Aco014462	RLK-Pelle_DLSV	LG07:14074069..14100451
Aco014458	RLK-Pelle_DLSV	LG07:14103498..14130222
Aco014440	RLK-Pelle_DLSV	LG07:14267414..14281808
Aco014437	RLK-Pelle_DLSV	LG07:14294814..14300252
Aco014435	RLK-Pelle_DLSV	LG07:14300917..14318038
Aco014436	RLK-Pelle_DLSV	LG07:14306642..14312876
Aco014798	RLK-Pelle_DLSV	LG14:875466..895850
Aco006620	RLK-Pelle_DLSV	LG14:910330..944290
Aco024307	RLK-Pelle_DLSV	LG16:846390..858850
Aco024042	RLK-Pelle_DLSV	LG16:907052..914051
Aco024041	RLK-Pelle_DLSV	LG16:925757..936592
Aco008603	RLK-Pelle_L-LEC	LG09:1043970..1066276
Aco008608	RLK-Pelle_L-LEC	LG09:1085447..1087710
Aco008610	RLK-Pelle_L-LEC	LG09:1091936..1094201
Aco008611	RLK-Pelle_L-LEC	LG09:1100371..1102529
Aco008616	RLK-Pelle_L-LEC	LG09:1117555..1119032
Aco008617	RLK-Pelle_L-LEC	LG09:1121877..1123996
Aco008618	RLK-Pelle_L-LEC	LG09:1140150..1142306
Aco007170	RLK-Pelle_L-LEC	LG23:2169327..2171378
Aco007177	RLK-Pelle_L-LEC	LG23:2213349..2231397
Aco007183	RLK-Pelle_L-LEC	LG23:2264363..2266453
Aco007185	RLK-Pelle_L-LEC	LG23:2270179..2272263
Aco012685	RLK-Pelle_LRK10L-2	LG05:13701641..13704468
Aco012686	RLK-Pelle_LRK10L-2	LG05:13712469..13714578
Aco012688	RLK-Pelle_LRK10L-2	LG05:13726933..13730859
Aco012689	RLK-Pelle_LRK10L-2	LG05:13737981..13741131
Aco012690	RLK-Pelle_LRK10L-2	LG05:13741204..13776622
Aco012696	RLK-Pelle_LRK10L-2	LG05:13819945..13822070
Aco012697	RLK-Pelle_LRK10L-2	LG05:13834020..13845977
Aco021819	RLK-Pelle_LRK10L-2	LG10:11578886..11582081
Aco016451	RLK-Pelle_LRK10L-2	LG10:11622119..11625987
Aco016449	RLK-Pelle_LRK10L-2	LG10:11626886..11632565
Aco016448	RLK-Pelle_LRK10L-2	LG10:11640672..11644774
Aco025913	RLK-Pelle_LRK10L-2	LG11:2821888..2829564
Aco025914	RLK-Pelle_LRK10L-2	LG11:2854054..2872075
Aco019235	RLK-Pelle_LRK10L-2	LG16:1394097..1398349
Aco019236	RLK-Pelle_LRK10L-2	LG16:1431978..1432904
Aco019243	RLK-Pelle_LRK10L-2	LG16:1542200..1548521
Aco019246	RLK-Pelle_LRK10L-2	LG16:1587584..1595004
Aco022295	RLK-Pelle_LRK10L-2	LG16:350514..354265
Aco022297	RLK-Pelle_LRK10L-2	LG16:356484..358980
Aco025483	RLK-Pelle_LRR-XI-1	LG03:7429425..7433506
Aco025486	RLK-Pelle_LRR-XI-1	LG03:7408009..7412359
Aco003345	RLK-Pelle_LRR-XI-1	LG17:2202264..2218017
Aco003346	RLK-Pelle_LRR-XI-1	LG17:2234734..2239867
Aco008844	RLK-Pelle_LRR-XII-1	LG09:11431456..11434553
Aco008848	RLK-Pelle_LRR-XII-1	LG09:11439641..11453028
Aco009853	RLK-Pelle_LRR-XII-1	LG10:869801..885189
Aco009856	RLK-Pelle_LRR-XII-1	LG10:900325..905179
Aco009860	RLK-Pelle_LRR-XII-1	LG10:941869..945616
Aco009870	RLK-Pelle_LRR-XII-1	LG10:976957..981528
Aco009877	RLK-Pelle_LRR-XII-1	LG10:1046369..1052518
Aco005901	RLK-Pelle_LRR-XII-1	LG16:10511070..10514652
Aco005904	RLK-Pelle_LRR-XII-1	LG16:10495246..10498829
Aco010759	RLK-Pelle_PERK-1	LG10:3519157..3524338
Aco010760	RLK-Pelle_PERK-1	LG10:3529332..3533915
Aco010761	RLK-Pelle_PERK-1	LG10:3546478..3551642
Aco015245	RLK-Pelle_RLCK-IXb	LG05:1005117..1009974
Aco015244	RLK-Pelle_RLCK-IXb	LG05:1011918..1016290
Aco022654	RLK-Pelle_RLCK-Os	LG02:5662747..5665413
Aco022655	RLK-Pelle_RLCK-Os	LG02:5674234..5680347
Aco004306	RLK-Pelle_SD-2b	LG05:2043392..2057876
Aco004307	RLK-Pelle_SD-2b	LG05:2066940..2069489
Aco004308	RLK-Pelle_SD-2b	LG05:2072250..2074865
Aco014426	RLK-Pelle_SD-2b	LG07:14437428..14439770
Aco014428	RLK-Pelle_SD-2b	LG07:14428783..14430012
Aco014431	RLK-Pelle_SD-2b	LG07:14364064..14375709
Aco021383	RLK-Pelle_SD-2b	LG16:7523556..7526633
Aco021385	RLK-Pelle_SD-2b	LG16:7544501..7548228
Aco013934	RLK-Pelle_WAK	LG03:1191290..1195228
Aco013932	RLK-Pelle_WAK	LG03:1201258..1219692
Aco022857	RLK-Pelle_WAK	LG03:1242300..1252772
Aco017271	RLK-Pelle_WAK	LG03:16422231..16425231
Aco017270	RLK-Pelle_WAK	LG03:16433845..16437581
Aco017269	RLK-Pelle_WAK	LG03:16438880..16443984
Aco021483	RLK-Pelle_WAK_LRK10L-1	LG11:3482486..3485957
Aco021489	RLK-Pelle_WAK_LRK10L-1	LG11:3523994..3526623
Aco012958	STE_STE7	LG03:16054174..16055097
Aco017310	STE_STE7	LG03:16154635..16155558

## Sheet: Table S8
Table S8: Segmental and tandem duplication events and Ka/Ks values of pineapple protein kinases.
Gene ID	Family	Localization	Gene ID	Family	Localization	Duplication types	Ks	Ka	Ka/Ks
Aco000881	AGC_RSK-2	LG02:15943671..15947980	Aco003082	AGC_RSK-2	LG06:13702878..13707090	Segmental	1.56	0.12	0.08
Aco004442	AGC_RSK-2	LG05:3229036..3233364	Aco010805	AGC_RSK-2	LG10:4095311..4098655	Segmental	1.55	0.18	0.12
Aco016701	AGC_RSK-2	LG17:224760..230900	Aco007784	AGC_RSK-2	LG21:10445003..10449545	Segmental	1.04	0.19	0.19
Aco016932	CAMK_CAMKL-CHK1	LG02:2036912..2038291	Aco008201	CAMK_CAMKL-CHK1	LG19:8409312..8411200	Segmental	0.72	0.30	0.42
Aco015008	CAMK_CAMKL-CHK1	LG04:11703020..11710396	Aco019253	CAMK_CAMKL-CHK1	LG13:3471010..3478477	Segmental	1.97	0.11	0.05
Aco004322	CAMK_CAMKL-CHK1	LG05:2160825..2162243	Aco010015	CAMK_CAMKL-CHK1	LG10:2187779..2189581	Segmental	0.90	0.33	0.36
Aco012533	CAMK_CAMKL-CHK1	LG13:1862440..1863744	Aco001625	CAMK_CAMKL-CHK1	LG18:9192567..9193895	Segmental	2.02	0.19	0.09
Aco011406	CAMK_CDPK	LG01:11817838..11821313	Aco003461	CAMK_CDPK	LG17:3008515..3012967	Segmental	1.46	0.17	0.11
Aco011911	CAMK_CDPK	LG03:13480414..13486734	Aco009208	CAMK_CDPK	LG22:8479629..8483913	Segmental	1.10	0.14	0.13
Aco013938	CAMK_CDPK	LG03:1146495..1148012	Aco010095	CAMK_CDPK	LG25:3561504..3562322	Segmental	0.63	0.30	0.47
Aco002197	CAMK_CDPK	LG04:3429194..3437133	Aco008755	CAMK_CDPK	LG09:2137278..2143780	Segmental	1.19	0.04	0.03
Aco017707	CAMK_OST1L	LG05:7144892..7161417	Aco003225	CAMK_OST1L	LG17:1205231..1209148	Segmental	1.42	0.21	0.15
Aco017707	CAMK_OST1L	LG05:7144892..7161417	Aco007887	CAMK_OST1L	LG21:9814264..9819661	Segmental	1.33	0.21	0.16
Aco003225	CAMK_OST1L	LG17:1205231..1209148	Aco007887	CAMK_OST1L	LG21:9814264..9819661	Segmental	0.96	0.08	0.08
Aco007751	CK1_CK1	LG08:1770242..1775567	Aco008965	CK1_CK1	LG09:12503371..12509965	Segmental	0.75	0.08	0.11
Aco007751	CK1_CK1	LG08:1770242..1775567	Aco006976	CK1_CK1	LG22:10186339..10191317	Segmental	1.74	0.14	0.08
Aco005766	CK1_CK1	LG11:12760234..12765888	Aco005857	CK1_CK1	LG16:10871101..10876378	Segmental	0.87	0.07	0.08
Aco002173	CK1_CK1-Pl	LG04:3718904..3729754	Aco008788	CK1_CK1-Pl	LG09:2454146..2465606	Segmental	0.79	0.07	0.09
Aco015170	CK1_CK1-Pl	LG05:1624470..1630651	Aco005992	CK1_CK1-Pl	LG16:9862927..9870336	Segmental	1.40	0.08	0.06
Aco012386	CMGC_CDK-CRK7-CDK9	LG01:2429872..2435681	Aco004880	CMGC_CDK-CRK7-CDK9	LG07:483267..491821	Segmental	1.53	0.34	0.22
Aco015083	CMGC_CDK-CRK7-CDK9	LG01:24515619..24519771	Aco003624	CMGC_CDK-CRK7-CDK9	LG17:4339701..4345337	Segmental	1.41	0.42	0.30
Aco004789	CMGC_CDK-CRK7-CDK9	LG05:5812990..5820171	Aco003380	CMGC_CDK-CRK7-CDK9	LG17:2449235..2453682	Segmental	2.79	0.31	0.11
Aco003380	CMGC_CDK-CRK7-CDK9	LG17:2449235..2453682	Aco007993	CMGC_CDK-CRK7-CDK9	LG21:8978913..8983818	Segmental	1.37	0.13	0.09
Aco012359	CMGC_CK2	LG01:2667141..2672093	Aco008540	CMGC_CK2	LG09:615743..622277	Segmental	1.18	0.14	0.12
Aco017235	CMGC_DYRK-YAK	LG03:16687346..16703271	Aco017047	CMGC_DYRK-YAK	LG08:13836940..13845944	Segmental	0.91	0.27	0.30
Aco004316	CMGC_GSK	LG05:2116866..2121485	Aco010006	CMGC_GSK	LG10:2122141..2126804	Segmental	0.72	0.06	0.08
Aco004495	CMGC_MAPK	LG05:3582220..3587192	Aco006212	CMGC_MAPK	LG16:7909852..7916593	Segmental	2.13	0.19	0.09
Aco016435	CMGC_MAPK	LG10:11799859..11807562	Aco005426	CMGC_MAPK	LG11:10119634..10124942	Segmental	1.97	0.17	0.09
Aco005346	CMGC_MAPK	LG11:9286984..9295836	Aco006212	CMGC_MAPK	LG16:7909852..7916593	Segmental	0.83	0.10	0.12
Aco011940	CMGC_SRPK	LG03:13702032..13706931	Aco013024	CMGC_SRPK	LG25:1256038..1260563	Segmental	1.45	0.17	0.11
Aco021007	CMGC_SRPK	LG15:6468..11314	Aco004285	CMGC_SRPK	LG15:184154..189000	Segmental	0.00	0.00	0.31
Aco016850	Group-Pl-3	LG04:15383822..15392837	Aco001414	Group-Pl-3	LG18:10733959..10740987	Segmental	0.89	0.33	0.37
Aco000924	NAK	LG02:15619739..15624400	Aco015292	NAK	LG20:10326477..10329697	Segmental	0.76	0.13	0.17
Aco000752	NAK	LG02:16982787..16988243	Aco015343	NAK	LG20:10649879..10654968	Segmental	1.11	0.22	0.20
Aco005210	NEK	LG07:2948261..2955084	Aco008813	NEK	LG09:2674823..2680962	Segmental	1.18	0.17	0.14
Aco016334	RLK-Pelle_DLSV	LG03:10622701..10628695	Aco010299	RLK-Pelle_DLSV	LG25:2226164..2230941	Segmental	1.61	0.28	0.18
Aco002551	RLK-Pelle_DLSV	LG04:750573..754740	Aco006364	RLK-Pelle_DLSV	LG14:2867807..2882625	Segmental	1.04	0.21	0.21
Aco004296	RLK-Pelle_DLSV	LG05:1965727..1975311	Aco005595	RLK-Pelle_DLSV	LG11:11542148..11550696	Segmental	2.77	0.37	0.13
Aco004296	RLK-Pelle_DLSV	LG05:1965727..1975311	Aco024620	RLK-Pelle_DLSV	scaffold_690:30859..40460	Segmental	0.00	0.00	0.94
Aco014440	RLK-Pelle_DLSV	LG07:14267414..14281808	Aco014896	RLK-Pelle_DLSV	LG14:205306..216594	Segmental	1.44	0.53	0.37
Aco005064	RLK-Pelle_DLSV	LG07:1760108..1765791	Aco014819	RLK-Pelle_DLSV	LG14:693362..697026	Segmental	1.81	0.20	0.11
Aco006932	RLK-Pelle_Extensin	LG22:9907151..9912834	Aco010158	RLK-Pelle_Extensin	LG25:3230015..3235966	Segmental	1.10	0.18	0.16
Aco012696	RLK-Pelle_LRK10L-2	LG05:13819945..13822070	Aco016449	RLK-Pelle_LRK10L-2	LG10:11626886..11632565	Segmental	1.64	0.26	0.16
Aco011021	RLK-Pelle_LRR-I-1	LG04:14350113..14358681	Aco012450	RLK-Pelle_LRR-I-1	LG13:1199199..1207442	Segmental	1.95	0.24	0.12
Aco005649	RLK-Pelle_LRR-I-1	LG11:11945932..11980502	Aco005967	RLK-Pelle_LRR-I-1	LG16:10059227..10075038	Segmental	1.32	0.35	0.26
Aco009586	RLK-Pelle_LRR-II	LG01:1080905..1087374	Aco001161	RLK-Pelle_LRR-II	LG02:13746983..13752762	Segmental	1.71	0.07	0.04
Aco009586	RLK-Pelle_LRR-II	LG01:1080905..1087374	Aco004119	RLK-Pelle_LRR-II	LG15:1262533..1268456	Segmental	1.17	0.08	0.07
Aco001161	RLK-Pelle_LRR-II	LG02:13746983..13752762	Aco004119	RLK-Pelle_LRR-II	LG15:1262533..1268456	Segmental	1.46	0.08	0.06
Aco001035	RLK-Pelle_LRR-III	LG02:14737059..14740054	Aco014658	RLK-Pelle_LRR-III	LG20:9976299..9978234	Segmental	0.79	0.41	0.51
Aco011102	RLK-Pelle_LRR-III	LG04:13723954..13726528	Aco012499	RLK-Pelle_LRR-III	LG13:1623343..1625950	Segmental	1.26	0.24	0.19
Aco007484	RLK-Pelle_LRR-III	LG12:11773804..11780700	Aco008313	RLK-Pelle_LRR-III	LG19:9376362..9380063	Segmental	1.01	0.32	0.32
Aco001652	RLK-Pelle_LRR-III	LG18:9009905..9014468	Aco007130	RLK-Pelle_LRR-III	LG23:1890338..1896463	Segmental	2.07	0.23	0.11
Aco001021	RLK-Pelle_LRR-IX	LG02:14842306..14845189	Aco013416	RLK-Pelle_LRR-IX	LG15:10273492..10278191	Segmental	1.03	0.26	0.25
Aco009518	RLK-Pelle_LRR-V	LG01:1606068..1612228	Aco004000	RLK-Pelle_LRR-V	LG15:2120860..2128443	Segmental	0.85	0.17	0.20
Aco014361	RLK-Pelle_LRR-VI-1	LG05:716960..720641	Aco009845	RLK-Pelle_LRR-VI-1	LG10:841340..844464	Segmental	1.04	0.29	0.28
Aco011081	RLK-Pelle_LRR-VI-2	LG04:13896739..13900940	Aco001583	RLK-Pelle_LRR-VI-2	LG18:9503599..9507423	Segmental	1.41	0.34	0.24
Aco007599	RLK-Pelle_LRR-VI-2	LG08:622397..629497	Aco010268	RLK-Pelle_LRR-VI-2	LG25:2435773..2440685	Segmental	1.90	0.31	0.16
Aco001583	RLK-Pelle_LRR-VI-2	LG18:9503599..9507423	Aco007071	RLK-Pelle_LRR-VI-2	LG23:1404444..1408624	Segmental	1.62	0.44	0.27
Aco012549	RLK-Pelle_LRR-VII-1	LG13:2057020..2060875	Aco001640	RLK-Pelle_LRR-VII-1	LG18:9081734..9085367	Segmental	1.70	0.25	0.15
Aco012549	RLK-Pelle_LRR-VII-1	LG13:2057020..2060875	Aco007120	RLK-Pelle_LRR-VII-1	LG23:1781919..1785495	Segmental	1.26	0.21	0.17
Aco001640	RLK-Pelle_LRR-VII-1	LG18:9081734..9085367	Aco007120	RLK-Pelle_LRR-VII-1	LG23:1781919..1785495	Segmental	1.69	0.25	0.15
Aco011178	RLK-Pelle_LRR-VIII-1	LG04:13003381..13026642	Aco001667	RLK-Pelle_LRR-VIII-1	LG18:8901757..8907718	Segmental	1.78	0.34	0.19
Aco011178	RLK-Pelle_LRR-VIII-1	LG04:13003381..13026642	Aco007154	RLK-Pelle_LRR-VIII-1	LG23:2054772..2063201	Segmental	1.80	0.37	0.21
Aco011158	RLK-Pelle_LRR-VIII-1	LG04:13234890..13253113	Aco007136	RLK-Pelle_LRR-VIII-1	LG23:1933845..1944322	Segmental	1.46	0.21	0.15
Aco001667	RLK-Pelle_LRR-VIII-1	LG18:8901757..8907718	Aco007154	RLK-Pelle_LRR-VIII-1	LG23:2054772..2063201	Segmental	1.93	0.31	0.16
Aco003500	RLK-Pelle_LRR-Xa	LG17:3344235..3346115	Aco008096	RLK-Pelle_LRR-Xa	LG21:7903383..7904747	Segmental	1.04	0.40	0.38
Aco005689	RLK-Pelle_LRR-Xb-1	LG11:12222324..12225593	Aco005925	RLK-Pelle_LRR-Xb-1	LG16:10386215..10389607	Segmental	1.01	0.15	0.15
Aco014357	RLK-Pelle_LRR-XI-1	LG05:700916..704740	Aco009838	RLK-Pelle_LRR-XI-1	LG10:800885..804454	Segmental	1.08	0.20	0.19
Aco009964	RLK-Pelle_LRR-XI-1	LG10:1797218..1800401	Aco005980	RLK-Pelle_LRR-XI-1	LG16:9966698..9970126	Segmental	1.05	0.35	0.34
Aco009877	RLK-Pelle_LRR-XII-1	LG10:1046369..1052518	Aco005904	RLK-Pelle_LRR-XII-1	LG16:10495246..10498829	Segmental	4.05	0.43	0.11
Aco004856	RLK-Pelle_LRR-XV	LG07:349433..354368	Aco003902	RLK-Pelle_LRR-XV	LG15:2938303..2941620	Segmental	1.35	0.24	0.17
Aco006695	RLK-Pelle_LysM	LG01:22634430..22641019	Aco004658	RLK-Pelle_LysM	LG05:4832474..4838510	Segmental	2.03	0.17	0.08
Aco009459	RLK-Pelle_LysM	LG19:6231..8318	Aco015706	RLK-Pelle_LysM	LG19:181305..183377	Segmental	0.01	0.00	0.60
Aco002240	RLK-Pelle_PERK-1	LG04:3027834..3031313	Aco008644	RLK-Pelle_PERK-1	LG09:1300649..1304765	Segmental	1.50	0.16	0.10
Aco004413	RLK-Pelle_PERK-1	LG05:3040138..3045834	Aco010759	RLK-Pelle_PERK-1	LG10:3519157..3524338	Segmental	2.51	0.75	0.30
Aco012729	RLK-Pelle_PERK-1	LG05:14351458..14355778	Aco016419	RLK-Pelle_PERK-1	LG10:12040365..12044917	Segmental	1.19	0.22	0.18
Aco004413	RLK-Pelle_PERK-1	LG05:3040138..3045834	Aco006041	RLK-Pelle_PERK-1	LG16:9489279..9493904	Segmental	2.06	0.39	0.19
Aco010760	RLK-Pelle_PERK-1	LG10:3529332..3533915	Aco006041	RLK-Pelle_PERK-1	LG16:9489279..9493904	Segmental	2.25	0.24	0.11
Aco022391	RLK-Pelle_RLCK-IV	LG02:4248420..4260706	Aco006433	RLK-Pelle_RLCK-IV	LG14:2352156..2357097	Segmental	2.22	0.43	0.19
Aco022183	RLK-Pelle_RLCK-IV	LG08:3330577..3334226	Aco010226	RLK-Pelle_RLCK-IV	LG25:2747923..2750963	Segmental	1.75	0.31	0.18
Aco006433	RLK-Pelle_RLCK-IV	LG14:2352156..2357097	Aco018917	RLK-Pelle_RLCK-IV	LG20:7575693..7583669	Segmental	1.49	0.23	0.15
Aco012123	RLK-Pelle_RLCK-IXb	LG02:1048644..1053556	Aco011612	RLK-Pelle_RLCK-IXb	LG06:156583..161674	Segmental	1.18	0.15	0.13
Aco015245	RLK-Pelle_RLCK-IXb	LG05:1005117..1009974	Aco005890	RLK-Pelle_RLCK-IXb	LG16:10590227..10594619	Segmental	1.55	0.23	0.15
Aco010615	RLK-Pelle_RLCK-IXb	LG07:12455743..12461144	Aco009315	RLK-Pelle_RLCK-IXb	LG22:9187402..9217381	Segmental	1.78	0.48	0.27
Aco011946	RLK-Pelle_RLCK-VIIa-1	LG03:13747988..13751779	Aco011838	RLK-Pelle_RLCK-VIIa-1	LG08:11131923..11134903	Segmental	1.37	0.42	0.31
Aco011946	RLK-Pelle_RLCK-VIIa-1	LG03:13747988..13751779	Aco009195	RLK-Pelle_RLCK-VIIa-1	LG22:8344544..8348341	Segmental	2.34	0.29	0.12
Aco011034	RLK-Pelle_RLCK-VIIa-1	LG04:14237270..14239779	Aco012464	RLK-Pelle_RLCK-VIIa-1	LG13:1306209..1308490	Segmental	1.74	0.23	0.13
Aco002422	RLK-Pelle_RLCK-VIIa-1	LG04:1720672..1724413	Aco001910	RLK-Pelle_RLCK-VIIa-1	LG18:6864237..6869742	Segmental	1.22	0.11	0.09
Aco011034	RLK-Pelle_RLCK-VIIa-1	LG04:14237270..14239779	Aco007036	RLK-Pelle_RLCK-VIIa-1	LG23:1211278..1214421	Segmental	2.20	0.25	0.11
Aco004627	RLK-Pelle_RLCK-VIIa-1	LG05:4573018..4578154	Aco016040	RLK-Pelle_RLCK-VIIa-1	LG21:749860..753723	Segmental	2.48	0.18	0.07
Aco011838	RLK-Pelle_RLCK-VIIa-1	LG08:11131923..11134903	Aco009195	RLK-Pelle_RLCK-VIIa-1	LG22:8344544..8348341	Segmental	2.64	0.46	0.17
Aco007424	RLK-Pelle_RLCK-VIIa-1	LG12:12339104..12341860	Aco025724	RLK-Pelle_RLCK-VIIa-1	scaffold_1009:14..2772	Segmental	0.02	0.01	0.30
Aco012464	RLK-Pelle_RLCK-VIIa-1	LG13:1306209..1308490	Aco007036	RLK-Pelle_RLCK-VIIa-1	LG23:1211278..1214421	Segmental	1.71	0.19	0.11
Aco017673	RLK-Pelle_RLCK-VIIa-1	LG14:5332801..5336319	Aco001517	RLK-Pelle_RLCK-VIIa-1	LG18:9993887..9996754	Segmental	1.59	0.12	0.08
Aco009597	RLK-Pelle_RLCK-VIIa-2	LG01:1022886..1026808	Aco000177	RLK-Pelle_RLCK-VIIa-2	LG12:3982564..3985094	Segmental	2.23	0.20	0.09
Aco019011	RLK-Pelle_RLCK-VIIa-2	LG02:10853845..10856341	Aco025391	RLK-Pelle_RLCK-VIIa-2	LG06:9158985..9162959	Segmental	1.54	0.20	0.13
Aco019011	RLK-Pelle_RLCK-VIIa-2	LG02:10853845..10856341	Aco003973	RLK-Pelle_RLCK-VIIa-2	LG15:2357448..2363827	Segmental	1.49	0.33	0.22
Aco012932	RLK-Pelle_RLCK-VIIa-2	LG03:15864917..15868546	Aco027970	RLK-Pelle_RLCK-VIIa-2	scaffold_1258:2433..6094	Segmental	0.02	0.00	0.24
Aco016809	RLK-Pelle_RLCK-VIIa-2	LG04:15116311..15120001	Aco014181	RLK-Pelle_RLCK-VIIa-2	LG13:667625..671170	Segmental	1.85	0.17	0.09
Aco015015	RLK-Pelle_RLCK-VIIa-2	LG04:11772781..11774671	Aco001725	RLK-Pelle_RLCK-VIIa-2	LG18:8434373..8437926	Segmental	1.08	0.21	0.20
Aco016809	RLK-Pelle_RLCK-VIIa-2	LG04:15116311..15120001	Aco001446	RLK-Pelle_RLCK-VIIa-2	LG18:10482713..10486450	Segmental	1.66	0.11	0.07
Aco025391	RLK-Pelle_RLCK-VIIa-2	LG06:9158985..9162959	Aco003973	RLK-Pelle_RLCK-VIIa-2	LG15:2357448..2363827	Segmental	1.94	0.33	0.17
Aco025391	RLK-Pelle_RLCK-VIIa-2	LG06:9158985..9162959	Aco023687	RLK-Pelle_RLCK-VIIa-2	LG20:8908637..8913476	Segmental	1.13	0.24	0.22
Aco019962	RLK-Pelle_RLCK-VIIa-2	LG08:4056947..4074250	Aco006888	RLK-Pelle_RLCK-VIIa-2	LG22:9539403..9544217	Segmental	1.41	0.25	0.18
Aco019962	RLK-Pelle_RLCK-VIIa-2	LG08:4056947..4074250	Aco010209	RLK-Pelle_RLCK-VIIa-2	LG25:2834592..2847776	Segmental	1.60	0.20	0.12
Aco014181	RLK-Pelle_RLCK-VIIa-2	LG13:667625..671170	Aco001446	RLK-Pelle_RLCK-VIIa-2	LG18:10482713..10486450	Segmental	1.79	0.17	0.09
Aco009194	RLK-Pelle_RLCK-VIIa-2	LG22:8335373..8338409	Aco013031	RLK-Pelle_RLCK-VIIa-2	LG25:1182351..1197370	Segmental	1.18	0.19	0.16
Aco006888	RLK-Pelle_RLCK-VIIa-2	LG22:9539403..9544217	Aco010209	RLK-Pelle_RLCK-VIIa-2	LG25:2834592..2847776	Segmental	1.60	0.20	0.12
Aco011412	RLK-Pelle_RLCK-VIII	LG01:11777605..11783197	Aco008069	RLK-Pelle_RLCK-VIII	LG21:8239887..8242138	Segmental	3.34	0.30	0.09
Aco020631	RLK-Pelle_RLCK-VIII	LG02:11623364..11626860	Aco014789	RLK-Pelle_RLCK-VIII	LG20:9081387..9084764	Segmental	1.29	0.06	0.05
Aco004693	RLK-Pelle_RLCK-VIII	LG05:5106388..5111283	Aco008069	RLK-Pelle_RLCK-VIII	LG21:8239887..8242138	Segmental	1.93	0.29	0.15
Aco006455	RLK-Pelle_RLCK-X	LG14:2173887..2176995	Aco008188	RLK-Pelle_RLCK-X	LG19:8168896..8171823	Segmental	1.19	0.19	0.16
Aco000489	RLK-Pelle_RLCK-XII-1	LG12:1521457..1526668	Aco014133	RLK-Pelle_RLCK-XII-1	LG13:303436..308540	Segmental	0.80	0.11	0.13
Aco009311	RLK-Pelle_RLCK-XII-1	LG22:9138324..9146578	Aco010263	RLK-Pelle_RLCK-XII-1	LG25:2478847..2481686	Segmental	0.94	0.17	0.18
Aco001333	RLK-Pelle_SD-2b	LG02:12238841..12242063	Aco002681	RLK-Pelle_SD-2b	LG06:10599113..10601356	Segmental	0.71	0.28	0.40
Aco014291	RLK-Pelle_SD-2b	LG05:297800..299188	Aco009759	RLK-Pelle_SD-2b	LG10:172507..190457	Segmental	5.32	0.43	0.08
Aco004306	RLK-Pelle_SD-2b	LG05:2043392..2057876	Aco000390	RLK-Pelle_SD-2b	LG12:2201461..2205244	Segmental	1.94	0.43	0.22
Aco017692	RLK-Pelle_URK-1	LG05:7364287..7391210	Aco007878	RLK-Pelle_URK-1	LG21:9866513..9872325	Segmental	1.58	0.32	0.20
Aco013934	RLK-Pelle_WAK	LG03:1191290..1195228	Aco010104	RLK-Pelle_WAK	LG25:3509592..3520502	Segmental	2.06	0.42	0.21
Aco004945	RLK-Pelle_WAK_LRK10L-1	LG07:982837..986683	Aco013318	RLK-Pelle_WAK_LRK10L-1	LG15:11300230..11305580	Segmental	0.93	0.47	0.50
Aco012122	STE_STE7	LG02:1058235..1059272	Aco011611	STE_STE7	LG06:163424..164630	Segmental	0.70	0.48	0.69
Aco009956	STE_STE7	LG10:1726086..1730465	Aco005640	STE_STE7	LG11:11888297..11892670	Segmental	1.49	0.23	0.16
Aco006575	TKL_CTR1-DRK-2	LG14:1264744..1271444	Aco008326	TKL_CTR1-DRK-2	LG19:9484412..9492117	Segmental	0.87	0.19	0.21
Aco009694	TKL-Pl-4	LG01:271061..290696	Aco005202	TKL-Pl-4	LG07:2875491..2879059	Segmental	3.96	0.27	0.07
Aco009694	TKL-Pl-4	LG01:271061..290696	Aco004254	TKL-Pl-4	LG15:353771..357389	Segmental	1.23	0.30	0.24
Aco012242	TKL-Pl-4	LG02:76433..81494	Aco008319	TKL-Pl-4	LG19:9415692..9420315	Segmental	2.66	0.14	0.05
Aco015160	TKL-Pl-4	LG05:1715257..1719667	Aco006012	TKL-Pl-4	LG16:9718848..9722378	Segmental	1.85	0.32	0.17
Aco019770	TKL-Pl-4	LG05:7778129..7798608	Aco007842	TKL-Pl-4	LG21:10076227..10088252	Segmental	1.85	0.29	0.15
Aco005202	TKL-Pl-4	LG07:2875491..2879059	Aco004254	TKL-Pl-4	LG15:353771..357389	Segmental	1.66	0.15	0.09
Aco006560	TKL-Pl-4	LG14:1356310..1360942	Aco008319	TKL-Pl-4	LG19:9415692..9420315	Segmental	1.62	0.09	0.05
Aco011370	TKL-Pl-5	LG01:12080165..12084661	Aco003437	TKL-Pl-5	LG17:2856077..2861348	Segmental	1.20	0.18	0.15
Aco011547	TKL-Pl-6	LG06:734199..740961	Aco008181	TKL-Pl-6	LG19:8072118..8079108	Segmental	1.71	0.46	0.27
Aco011086	TKL-Pl-7	LG04:13838390..13840739	Aco001585	TKL-Pl-7	LG18:9492621..9495495	Segmental	1.19	0.19	0.16
Aco011086	TKL-Pl-7	LG04:13838390..13840739	Aco024327	TKL-Pl-7	scaffold_502:65814..68160	Segmental	0.00	0.00	0.62
Aco009725	TLK	LG01:86519..97399	Aco021939	TLK	scaffold_558:49736..61285	Segmental	0.01	0.00	0.15
Aco016932	CAMK_CAMKL-CHK1	LG02:2036912..2038291	Aco016931	CAMK_CAMKL-CHK1	LG02:2099383..2101473	Tandem	0.65	0.43	0.66
Aco004322	CAMK_CAMKL-CHK1	LG05:2160825..2162243	Aco004323	CAMK_CAMKL-CHK1	LG05:2169056..2170823	Tandem	0.79	0.34	0.43
Aco010015	CAMK_CAMKL-CHK1	LG10:2187779..2189581	Aco010017	CAMK_CAMKL-CHK1	LG10:2198749..2200149	Tandem	1.18	0.40	0.34
Aco015169	CKCK1-Pl	LG05:1632431..1636917	Aco015170	CKCK1-Pl	LG05:1624470..1630651	Tandem	0.54	0.09	0.16
Aco008540	CMGC_CK2	LG09:615743..622277	Aco008550	CMGC_CK2	LG09:663798..671684	Tandem	1.61	0.31	0.19
Aco018427	RLK-Pelle_DLSV	LG01:4270441..4277809	Aco018429	RLK-Pelle_DLSV	LG01:4248609..4254333	Tandem	0.15	0.07	0.45
Aco018427	RLK-Pelle_DLSV	LG01:4270441..4277809	Aco018430	RLK-Pelle_DLSV	LG01:4229744..4233677	Tandem	0.19	0.08	0.41
Aco018429	RLK-Pelle_DLSV	LG01:4248609..4254333	Aco018430	RLK-Pelle_DLSV	LG01:4229744..4233677	Tandem	0.17	0.08	0.47
Aco002047	RLK-Pelle_DLSV	LG04:5298318..5314895	Aco002048	RLK-Pelle_DLSV	LG04:5282063..5289147	Tandem	2.15	0.52	0.24
Aco014466	RLK-Pelle_DLSV	LG07:14039450..14074062	Aco014462	RLK-Pelle_DLSV	LG07:14074069..14100451	Tandem	0.32	0.18	0.56
Aco014466	RLK-Pelle_DLSV	LG07:14039450..14074062	Aco014458	RLK-Pelle_DLSV	LG07:14103498..14130222	Tandem	0.86	0.43	0.50
Aco014462	RLK-Pelle_DLSV	LG07:14074069..14100451	Aco014458	RLK-Pelle_DLSV	LG07:14103498..14130222	Tandem	0.86	0.36	0.42
Aco014440	RLK-Pelle_DLSV	LG07:14267414..14281808	Aco014437	RLK-Pelle_DLSV	LG07:14294814..14300252	Tandem	0.17	0.05	0.32
Aco014440	RLK-Pelle_DLSV	LG07:14267414..14281808	Aco014435	RLK-Pelle_DLSV	LG07:14300917..14318038	Tandem	1.87	0.40	0.22
Aco014798	RLK-Pelle_DLSV	LG14:875466..895850	Aco006620	RLK-Pelle_DLSV	LG14:910330..944290	Tandem	0.11	0.05	0.49
Aco024307	RLK-Pelle_DLSV	LG16:846390..858850	Aco024042	RLK-Pelle_DLSV	LG16:907052..914051	Tandem	0.17	0.11	0.67
Aco024307	RLK-Pelle_DLSV	LG16:846390..858850	Aco024041	RLK-Pelle_DLSV	LG16:925757..936592	Tandem	0.20	0.10	0.53
Aco024042	RLK-Pelle_DLSV	LG16:907052..914051	Aco024041	RLK-Pelle_DLSV	LG16:925757..936592	Tandem	0.13	0.07	0.50
Aco008603	RLK-Pelle_L-LEC	LG09:1043970..1066276	Aco008608	RLK-Pelle_L-LEC	LG09:1085447..1087710	Tandem	0.24	0.07	0.29
Aco008608	RLK-Pelle_L-LEC	LG09:1085447..1087710	Aco008610	RLK-Pelle_L-LEC	LG09:1091936..1094201	Tandem	0.33	0.12	0.37
Aco008608	RLK-Pelle_L-LEC	LG09:1085447..1087710	Aco008611	RLK-Pelle_L-LEC	LG09:1100371..1102529	Tandem	0.34	0.12	0.37
Aco008610	RLK-Pelle_L-LEC	LG09:1091936..1094201	Aco008611	RLK-Pelle_L-LEC	LG09:1100371..1102529	Tandem	0.30	0.11	0.36
Aco008610	RLK-Pelle_L-LEC	LG09:1091936..1094201	Aco008616	RLK-Pelle_L-LEC	LG09:1117555..1119032	Tandem	0.31	0.09	0.29
Aco008611	RLK-Pelle_L-LEC	LG09:1100371..1102529	Aco008616	RLK-Pelle_L-LEC	LG09:1117555..1119032	Tandem	0.23	0.09	0.39
Aco008611	RLK-Pelle_L-LEC	LG09:1100371..1102529	Aco008617	RLK-Pelle_L-LEC	LG09:1121877..1123996	Tandem	0.30	0.11	0.36
Aco008616	RLK-Pelle_L-LEC	LG09:1117555..1119032	Aco008617	RLK-Pelle_L-LEC	LG09:1121877..1123996	Tandem	0.34	0.09	0.27
Aco008616	RLK-Pelle_L-LEC	LG09:1117555..1119032	Aco008618	RLK-Pelle_L-LEC	LG09:1140150..1142306	Tandem	0.31	0.10	0.32
Aco008617	RLK-Pelle_L-LEC	LG09:1121877..1123996	Aco008618	RLK-Pelle_L-LEC	LG09:1140150..1142306	Tandem	0.29	0.11	0.36
Aco007170	RLK-Pelle_L-LEC	LG23:2169327..2171378	Aco007177	RLK-Pelle_L-LEC	LG23:2213349..2231397	Tandem	0.20	0.10	0.51
Aco007177	RLK-Pelle_L-LEC	LG23:2213349..2231397	Aco007183	RLK-Pelle_L-LEC	LG23:2264363..2266453	Tandem	0.18	0.09	0.50
Aco007183	RLK-Pelle_L-LEC	LG23:2264363..2266453	Aco007185	RLK-Pelle_L-LEC	LG23:2270179..2272263	Tandem	0.76	0.25	0.33
Aco012685	RLK-Pelle_LRK10L-2	LG05:13701641..13704468	Aco012688	RLK-Pelle_LRK10L-2	LG05:13726933..13730859	Tandem	1.05	0.29	0.27
Aco012685	RLK-Pelle_LRK10L-2	LG05:13701641..13704468	Aco012689	RLK-Pelle_LRK10L-2	LG05:13737981..13741131	Tandem	1.16	0.32	0.28
Aco012686	RLK-Pelle_LRK10L-2	LG05:13712469..13714578	Aco012690	RLK-Pelle_LRK10L-2	LG05:13741204..13776622	Tandem	0.22	0.08	0.36
Aco012688	RLK-Pelle_LRK10L-2	LG05:13726933..13730859	Aco012689	RLK-Pelle_LRK10L-2	LG05:13737981..13741131	Tandem	0.42	0.16	0.39
Aco012690	RLK-Pelle_LRK10L-2	LG05:13741204..13776622	Aco012696	RLK-Pelle_LRK10L-2	LG05:13819945..13822070	Tandem	0.14	0.05	0.33
Aco012696	RLK-Pelle_LRK10L-2	LG05:13819945..13822070	Aco012697	RLK-Pelle_LRK10L-2	LG05:13834020..13845977	Tandem	0.20	0.12	0.60
Aco021819	RLK-Pelle_LRK10L-2	LG10:11578886..11582081	Aco016451	RLK-Pelle_LRK10L-2	LG10:11622119..11625987	Tandem	0.20	0.11	0.57
Aco021819	RLK-Pelle_LRK10L-2	LG10:11578886..11582081	Aco016449	RLK-Pelle_LRK10L-2	LG10:11626886..11632565	Tandem	2.91	0.58	0.20
Aco021819	RLK-Pelle_LRK10L-2	LG10:11578886..11582081	Aco016448	RLK-Pelle_LRK10L-2	LG10:11640672..11644774	Tandem	0.20	0.09	0.47
Aco016451	RLK-Pelle_LRK10L-2	LG10:11622119..11625987	Aco016449	RLK-Pelle_LRK10L-2	LG10:11626886..11632565	Tandem	2.33	0.60	0.26
Aco016451	RLK-Pelle_LRK10L-2	LG10:11622119..11625987	Aco016448	RLK-Pelle_LRK10L-2	LG10:11640672..11644774	Tandem	0.12	0.11	0.87
Aco016449	RLK-Pelle_LRK10L-2	LG10:11626886..11632565	Aco016448	RLK-Pelle_LRK10L-2	LG10:11640672..11644774	Tandem	2.98	0.60	0.20
Aco025913	RLK-Pelle_LRK10L-2	LG11:2821888..2829564	Aco025914	RLK-Pelle_LRK10L-2	LG11:2854054..2872075	Tandem	0.81	0.28	0.35
Aco022295	RLK-Pelle_LRK10L-2	LG16:350514..354265	Aco022297	RLK-Pelle_LRK10L-2	LG16:356484..358980	Tandem	3.71	0.76	0.20
Aco019235	RLK-Pelle_LRK10L-2	LG16:1394097..1398349	Aco019236	RLK-Pelle_LRK10L-2	LG16:1431978..1432904	Tandem	0.30	0.12	0.39
Aco019243	RLK-Pelle_LRK10L-2	LG16:1542200..1548521	Aco019246	RLK-Pelle_LRK10L-2	LG16:1587584..1595004	Tandem	0.32	0.14	0.43
Aco025486	RLK-Pelle_LRR-XI-1	LG03:7408009..7412359	Aco025483	RLK-Pelle_LRR-XI-1	LG03:7429425..7433506	Tandem	0.24	0.08	0.35
Aco008844	RLK-Pelle_LRR-XII-1	LG09:11431456..11434553	Aco008848	RLK-Pelle_LRR-XII-1	LG09:11439641..11453028	Tandem	1.11	0.25	0.22
Aco009853	RLK-Pelle_LRR-XII-1	LG10:869801..885189	Aco009856	RLK-Pelle_LRR-XII-1	LG10:900325..905179	Tandem	2.76	0.48	0.17
Aco009856	RLK-Pelle_LRR-XII-1	LG10:900325..905179	Aco009860	RLK-Pelle_LRR-XII-1	LG10:941869..945616	Tandem	1.87	0.34	0.18
Aco009870	RLK-Pelle_LRR-XII-1	LG10:976957..981528	Aco009877	RLK-Pelle_LRR-XII-1	LG10:1046369..1052518	Tandem	2.62	0.50	0.19
Aco005904	RLK-Pelle_LRR-XII-1	LG16:10495246..10498829	Aco005901	RLK-Pelle_LRR-XII-1	LG16:10511070..10514652	Tandem	0.11	0.04	0.36
Aco010759	RLK-Pelle_PERK-1	LG10:3519157..3524338	Aco010760	RLK-Pelle_PERK-1	LG10:3529332..3533915	Tandem	2.61	0.38	0.15
Aco010760	RLK-Pelle_PERK-1	LG10:3529332..3533915	Aco010761	RLK-Pelle_PERK-1	LG10:3546478..3551642	Tandem	1.96	0.30	0.15
Aco022654	RLK-Pelle_RLCK-Os	LG02:5662747..5665413	Aco022655	RLK-Pelle_RLCK-Os	LG02:5674234..5680347	Tandem	0.34	0.09	0.26
Aco004306	RLK-Pelle_SD-2b	LG05:2043392..2057876	Aco004307	RLK-Pelle_SD-2b	LG05:2066940..2069489	Tandem	0.79	0.23	0.29
Aco004306	RLK-Pelle_SD-2b	LG05:2043392..2057876	Aco004308	RLK-Pelle_SD-2b	LG05:2072250..2074865	Tandem	0.80	0.24	0.29
Aco004307	RLK-Pelle_SD-2b	LG05:2066940..2069489	Aco004308	RLK-Pelle_SD-2b	LG05:2072250..2074865	Tandem	0.17	0.09	0.53
Aco014431	RLK-Pelle_SD-2b	LG07:14364064..14375709	Aco014428	RLK-Pelle_SD-2b	LG07:14428783..14430012	Tandem	0.08	0.03	0.34
Aco014431	RLK-Pelle_SD-2b	LG07:14364064..14375709	Aco014426	RLK-Pelle_SD-2b	LG07:14437428..14439770	Tandem	0.24	0.18	0.75
Aco014428	RLK-Pelle_SD-2b	LG07:14428783..14430012	Aco014426	RLK-Pelle_SD-2b	LG07:14437428..14439770	Tandem	0.09	0.05	0.60
Aco021383	RLK-Pelle_SD-2b	LG16:7523556..7526633	Aco021385	RLK-Pelle_SD-2b	LG16:7544501..7548228	Tandem	2.45	1.32	0.54
Aco013934	RLK-Pelle_WAK	LG03:1191290..1195228	Aco013932	RLK-Pelle_WAK	LG03:1201258..1219692	Tandem	0.56	0.21	0.38
Aco013934	RLK-Pelle_WAK	LG03:1191290..1195228	Aco022857	RLK-Pelle_WAK	LG03:1242300..1252772	Tandem	0.56	0.19	0.33
Aco013932	RLK-Pelle_WAK	LG03:1201258..1219692	Aco022857	RLK-Pelle_WAK	LG03:1242300..1252772	Tandem	0.23	0.12	0.52
Aco017269	RLK-Pelle_WAK	LG03:16438880..16443984	Aco017271	RLK-Pelle_WAK	LG03:16422231..16425231	Tandem	1.84	0.44	0.24
Aco017269	RLK-Pelle_WAK	LG03:16438880..16443984	Aco017270	RLK-Pelle_WAK	LG03:16433845..16437581	Tandem	0.21	0.10	0.47
Aco017271	RLK-Pelle_WAK	LG03:16422231..16425231	Aco017270	RLK-Pelle_WAK	LG03:16433845..16437581	Tandem	1.88	0.42	0.22
Aco021483	RLK-Pelle_WAK_LRK10L-1	LG11:3482486..3485957	Aco021489	RLK-Pelle_WAK_LRK10L-1	LG11:3523994..3526623	Tandem	0.86	0.17	0.20

## Sheet: Table S9
Table S9: Alternative splicing types of PK genes in pineapple.
Gene ID	HMM classification	AS Type
Aco007752	AGC_NDR	intron retention
Aco011233	AGC_PDK1	intron retention; complex events
Aco003082	AGC_RSK-2	exon skipping
Aco016701	AGC_RSK-2	complex events
Aco001649	AGC-Pl	intron retention; complex events
Aco001549	CAMK_AMPK	complex events
Aco012636	CAMK_CAMK1-DCAMKL	intron retention
Aco002215	CAMK_CAMKL-CHK1	intron retention; complex events
Aco006700	CAMK_CAMKL-CHK1	complex events
Aco014260	CAMK_CAMKL-CHK1	alternative acceptor site; intron retention; exon skipping
Aco015008	CAMK_CAMKL-CHK1	intron retention
Aco016931	CAMK_CAMKL-CHK1	intron retention
Aco019253	CAMK_CAMKL-CHK1	alternative donor site; exon skipping
Aco001261	CAMK_CDPK	intron retention
Aco002197	CAMK_CDPK	intron retention
Aco004026	CAMK_CDPK	intron retention; alternative acceptor site
Aco005141	CAMK_CDPK	intron retention
Aco009035	CAMK_CDPK	alternative acceptor site
Aco017158	CAMK_CDPK	intron retention
Aco003225	CAMK_OST1L	intron retention
Aco004065	CAMK_OST1L	complex events; alternative donor site; intron retention
Aco004925	CAMK_OST1L	intron retention
Aco007887	CAMK_OST1L	intron retention
Aco005857	CK1_CK1	alternative acceptor site
Aco006976	CK1_CK1	intron retention
Aco008965	CK1_CK1	intron retention; complex events
Aco010819	CK1_CK1	intron retention; complex events
Aco002173	CK1_CK1-Pl	intron retention
Aco017019	CMGC_CDK-CDK8	intron retention; complex events
Aco001209	CMGC_CDK-CRK7-CDK9	intron retention; alternative acceptor site
Aco003380	CMGC_CDK-CRK7-CDK9	intron retention
Aco004880	CMGC_CDK-CRK7-CDK9	intron retention; complex events
Aco011495	CMGC_CDK-CRK7-CDK9	intron retention
Aco021715	CMGC_CDK-CRK7-CDK9	intron retention
Aco001343	CMGC_CDK-Pl	intron retention
Aco012582	CMGC_CDK-Pl	intron retention
Aco022519	CMGC_CDK-Pl	intron retention
Aco004531	CMGC_CLK	intron retention; complex events
Aco005929	CMGC_CLK	alternative donor site; complex events
Aco015483	CMGC_CLK	intron retention; complex events
Aco025667	CMGC_CLK	alternative acceptor site; intron retention; complex events; exon skipping
Aco017235	CMGC_DYRK-YAK	intron retention; alternative donor site
Aco000687	CMGC_GSK	complex events
Aco004316	CMGC_GSK	intron retention
Aco011277	CMGC_GSK	intron retention; complex events
Aco013877	CMGC_GSK	intron retention
Aco000644	CMGC_MAPK	intron retention
Aco005346	CMGC_MAPK	intron retention
Aco006212	CMGC_MAPK	intron retention
Aco013236	CMGC_MAPK	intron retention
Aco016435	CMGC_MAPK	intron retention
Aco016511	CMGC_MAPK	intron retention; alternative donor site
Aco017027	CMGC_RCK	intron retention; exon skipping; complex events
Aco017361	CMGC_RCK	intron retention
Aco011940	CMGC_SRPK	intron retention
Aco011661	Group-Pl-2	intron retention; alternative donor site
Aco001414	Group-Pl-3	alternative acceptor site; intron retention; complex events
Aco011873	Group-Pl-3	intron retention
Aco016850	Group-Pl-3	intron retention; complex events
Aco030295	Group-Pl-3	complex events
Aco000752	NAK	intron retention
Aco015343	NAK	intron retention; alternative acceptor site
Aco016156	RLK-Pelle_C-LEC	alternative donor site
Aco010993	RLK-Pelle_CrRLK1L-1	intron retention
Aco014821	RLK-Pelle_CrRLK1L-1	intron retention
Aco001068	RLK-Pelle_DLSV	intron retention; alternative acceptor site
Aco001387	RLK-Pelle_DLSV	intron retention
Aco002551	RLK-Pelle_DLSV	intron retention; exon skipping
Aco006364	RLK-Pelle_DLSV	intron retention
Aco014435	RLK-Pelle_DLSV	intron retention
Aco014436	RLK-Pelle_DLSV	complex events
Aco014458	RLK-Pelle_DLSV	intron retention
Aco014466	RLK-Pelle_DLSV	complex events
Aco014819	RLK-Pelle_DLSV	alternative acceptor site
Aco014896	RLK-Pelle_DLSV	intron retention; alternative donor site; complex events
Aco016543	RLK-Pelle_DLSV	intron retention
Aco024620	RLK-Pelle_DLSV	intron retention
Aco006932	RLK-Pelle_Extensin	intron retention
Aco009920	RLK-Pelle_Extensin	intron retention
Aco018574	RLK-Pelle_Extensin	complex events; alternative donor site; intron retention
Aco028525	RLK-Pelle_LRK10L-2	exon skipping
Aco005649	RLK-Pelle_LRR-I-1	intron retention
Aco003063	RLK-Pelle_LRR-I-2	alternative acceptor site;
Aco007409	RLK-Pelle_LRR-I-2	intron retention; alternative acceptor site
Aco014889	RLK-Pelle_LRR-I-2	complex events
Aco003044	RLK-Pelle_LRR-II	intron retention
Aco004078	RLK-Pelle_LRR-II	intron retention
Aco004119	RLK-Pelle_LRR-II	intron retention
Aco004315	RLK-Pelle_LRR-II	intron retention; complex events
Aco009586	RLK-Pelle_LRR-II	intron retention
Aco010705	RLK-Pelle_LRR-II	intron retention
Aco027090	RLK-Pelle_LRR-II	alternative acceptor site; complex events
Aco000349	RLK-Pelle_LRR-III	intron retention; complex events
Aco000775	RLK-Pelle_LRR-III	intron retention
Aco001035	RLK-Pelle_LRR-III	intron retention
Aco007664	RLK-Pelle_LRR-III	intron retention
Aco009454	RLK-Pelle_LRR-V	intron retention
Aco009518	RLK-Pelle_LRR-V	intron retention
Aco003490	RLK-Pelle_LRR-VI-1	intron retention
Aco000387	RLK-Pelle_LRR-VI-2	exon skipping; alternative acceptor site
Aco001583	RLK-Pelle_LRR-VI-2	intron retention
Aco010268	RLK-Pelle_LRR-VI-2	intron retention
Aco011081	RLK-Pelle_LRR-VI-2	intron retention
Aco024336	RLK-Pelle_LRR-VI-2	intron retention
Aco001667	RLK-Pelle_LRR-VIII-1	intron retention; complex events
Aco011158	RLK-Pelle_LRR-VIII-1	intron retention
Aco014904	RLK-Pelle_LRR-VIII-1	intron retention; exon skipping; complex events
Aco003435	RLK-Pelle_LRR-Xa	intron retention; complex events
Aco017367	RLK-Pelle_LRR-Xb-1	intron retention
Aco000873	RLK-Pelle_LRR-XI-1	exon skipping
Aco003345	RLK-Pelle_LRR-XI-1	intron retention; exon skipping
Aco004805	RLK-Pelle_LRR-XI-1	intron retention
Aco015329	RLK-Pelle_LRR-XI-1	intron retention; complex events
Aco031243	RLK-Pelle_LRR-XI-1	intron retention
Aco003560	RLK-Pelle_LRR-XI-2	intron retention
Aco014397	RLK-Pelle_LRR-XII-1	intron retention
Aco017037	RLK-Pelle_LRR-XIIIa	intron retention; alternative acceptor site
Aco023274	RLK-Pelle_LRR-XIIIb	alternative acceptor site; intron retention																		GO:0048281	GO:2000027
Aco004856	RLK-Pelle_LRR-XV	alternative donor site
Aco005986	RLK-Pelle_LysM	intron retention
Aco006695	RLK-Pelle_LysM	intron retention
Aco004413	RLK-Pelle_PERK-1	intron retention
Aco016419	RLK-Pelle_PERK-1	intron retention; alternative donor site
Aco000483	RLK-Pelle_RLCK-IV	intron retention
Aco006433	RLK-Pelle_RLCK-IV	intron retention
Aco018917	RLK-Pelle_RLCK-IV	intron retention; exon skipping
Aco022391	RLK-Pelle_RLCK-IV	intron retention
Aco002424	RLK-Pelle_RLCK-IXa	intron retention
Aco015064	RLK-Pelle_RLCK-IXa	intron retention; alternative donor site; complex events
Aco001451	RLK-Pelle_RLCK-IXb	intron retention
Aco009315	RLK-Pelle_RLCK-IXb	alternative acceptor site; intron retention; complex events
Aco011679	RLK-Pelle_RLCK-IXb	complex events
Aco015244	RLK-Pelle_RLCK-IXb	intron retention; complex events
Aco026421	RLK-Pelle_RLCK-IXb	intron retention; complex events
Aco000698	RLK-Pelle_RLCK-V	intron retention
Aco005357	RLK-Pelle_RLCK-V	alternative donor site
Aco007330	RLK-Pelle_RLCK-V	intron retention
Aco016604	RLK-Pelle_RLCK-V	intron retention
Aco018219	RLK-Pelle_RLCK-V	intron retention
Aco003290	RLK-Pelle_RLCK-VI	intron retention; complex events
Aco018791	RLK-Pelle_RLCK-VI	intron retention; alternative acceptor site
Aco019476	RLK-Pelle_RLCK-VI	intron retention; complex events
Aco009195	RLK-Pelle_RLCK-VIIa-1	intron retention
Aco011946	RLK-Pelle_RLCK-VIIa-1	intron retention
Aco014517	RLK-Pelle_RLCK-VIIa-1	intron retention
Aco016040	RLK-Pelle_RLCK-VIIa-1	intron retention
Aco001446	RLK-Pelle_RLCK-VIIa-2	alternative donor site
Aco010209	RLK-Pelle_RLCK-VIIa-2	intron retention
Aco011507	RLK-Pelle_RLCK-VIIa-2	alternative acceptor site
Aco029015	RLK-Pelle_RLCK-VIIa-2	exon skipping
Aco000697	RLK-Pelle_RLCK-VIII	alternative donor site; complex events
Aco004693	RLK-Pelle_RLCK-VIII	intron retention
Aco011412	RLK-Pelle_RLCK-VIII	intron retention
Aco021993	RLK-Pelle_RLCK-VIII	intron retention
Aco018652	RLK-Pelle_RLCK-X	intron retention
Aco000489	RLK-Pelle_RLCK-XII-1	intron retention
Aco009311	RLK-Pelle_RLCK-XII-1	intron retention
Aco011823	RLK-Pelle_RLCK-XII-1	intron retention; complex events
Aco014133	RLK-Pelle_RLCK-XII-1	intron retention
Aco018845	RLK-Pelle_RLCK-XII-1	intron retention; alternative acceptor site
Aco010060	RLK-Pelle_RLCK-XV	alternative acceptor site
Aco010089	RLK-Pelle_RLCK-XVI	complex events
Aco009759	RLK-Pelle_SD-2b	intron retention
Aco010471	RLK-Pelle_WAK	intron retention
Aco017271	RLK-Pelle_WAK	intron retention; alternative donor site
Aco002277	STE_STE11	exon skipping; alternative donor site; intron retention
Aco007932	STE_STE11	intron retention
Aco008557	STE_STE11	alternative donor site
Aco012741	STE_STE20-Fray	intron retention
Aco009011	STE_STE20-YSK	intron retention
Aco012791	STE_STE7	complex events
Aco004544	STE_STE-Pl	intron retention
Aco018099	TKL_CTR1-DRK-1	exon skipping; complex events
Aco001079	TKL_CTR1-DRK-2	intron retention; alternative acceptor site
Aco007358	TKL_CTR1-DRK-2	intron retention
Aco008326	TKL_CTR1-DRK-2	intron retention
Aco015231	TKL_CTR1-DRK-2	intron retention
Aco009680	TKL-Pl-2	intron retention
Aco016509	TKL-Pl-3	intron retention
Aco000572	TKL-Pl-4	intron retention
Aco004254	TKL-Pl-4	alternative donor site
Aco006012	TKL-Pl-4	intron retention
Aco007842	TKL-Pl-4	exon skipping
Aco008319	TKL-Pl-4	intron retention
Aco009694	TKL-Pl-4	alternative donor site
Aco019770	TKL-Pl-4	alternative acceptor site; intron retention
Aco026788	TKL-Pl-4	alternative acceptor site
Aco009623	TKL-Pl-5	intron retention
Aco010177	TKL-Pl-6	intron retention
Aco011547	TKL-Pl-6	intron retention
Aco012130	TKL-Pl-6	intron retention
Aco001585	TKL-Pl-7	intron retention
Aco021939	TLK	alternative acceptor site; intron retention
Aco010889	WEE	intron retention
Aco012539	WNK_NRBP	intron retention
Aco015595	WNK_NRBP	intron retention; complex events
Aco016782	WNK_NRBP	alternative donor site
Aco026574	WNK_NRBP	intron retention
Aco010011	Unclassified	intron retention
Aco021440	Unclassified	intron retention; complex events

## Sheet: Table S10
Table S10: Average FPKM expression values of 758 pineapple kinase genes in 14 different tissues among developmental stages.
Gene ID	HMM classification	Bract	Sepal	Flower_disk	Receptacle	Ovary_wall	Placenta	Ovule	Stamen	Pistil	Core	Petal	Stem	Leaf	Root
Aco004764	AGC_MAST	0.6	0.6	0.5	0.7	0.5	0.5	0.4	2.5	1.5	0.5	1.4	0.6	1.0	0.4
Aco012305	AGC_MAST	3.2	2.0	1.8	0.9	1.5	2.0	8.2	8.1	2.2	1.3	1.9	0.6	1.4	6.2
Aco007752	AGC_NDR	5.4	5.0	7.5	5.8	5.4	5.4	8.4	15.5	11.8	5.4	12.0	5.9	3.0	7.3
Aco008675	AGC_NDR	106.1	101.3	63.3	83.4	73.3	56.1	45.0	35.7	44.3	91.5	46.1	55.2	21.6	43.3
Aco009887	AGC_NDR	30.7	28.8	34.9	33.2	35.6	37.4	44.3	53.2	54.5	34.7	45.7	28.6	24.1	33.2
Aco010575	AGC_NDR	4.6	3.4	4.0	3.8	3.7	3.7	5.9	5.0	5.3	4.1	6.9	4.1	2.5	3.8
Aco011233	AGC_PDK1	24.9	25.4	27.3	26.4	30.1	35.8	52.5	37.2	48.6	28.5	46.5	37.6	36.0	32.9
Aco000718	AGC_RSK-2	5.9	4.4	3.1	2.9	4.1	4.6	7.2	9.4	3.0	2.9	3.0	3.2	34.5	2.6
Aco000782	AGC_RSK-2	4.2	5.2	11.0	8.9	16.8	24.1	19.0	9.8	8.9	5.4	35.0	11.2	11.4	63.8
Aco000881	AGC_RSK-2	3.3	3.1	7.5	1.4	3.4	4.5	6.0	5.8	14.8	0.3	13.4	1.6	1.1	14.5
Aco003082	AGC_RSK-2	4.5	6.7	14.8	9.7	13.6	18.5	19.8	15.4	28.2	5.5	27.3	10.1	4.4	28.7
Aco003479	AGC_RSK-2	21.5	21.8	16.4	17.1	17.9	19.8	14.5	51.4	14.2	26.2	16.8	18.9	44.4	108.9
Aco004442	AGC_RSK-2	1.7	1.8	3.4	2.5	3.4	3.6	4.6	7.0	5.5	2.0	5.0	3.0	2.6	3.6
Aco005092	AGC_RSK-2	1.5	2.0	5.7	3.2	4.8	4.8	3.1	7.6	14.1	1.7	12.6	1.9	1.5	2.6
Aco007784	AGC_RSK-2	1.2	2.1	3.8	2.1	2.6	3.4	7.0	6.8	9.3	0.9	9.6	3.7	2.4	5.2
Aco010805	AGC_RSK-2	0.3	0.3	0.9	0.2	0.6	1.0	1.2	5.6	1.7	0.2	2.4	0.3	0.4	0.3
Aco013545	AGC_RSK-2	1.0	0.7	0.1	0.4	0.3	0.0	0.1	0.1	0.0	0.2	0.0	0.0	0.1	0.2
Aco016701	AGC_RSK-2	5.3	7.3	9.3	7.8	9.5	9.5	8.2	8.6	10.8	9.5	11.3	11.2	1.9	6.6
Aco023922	AGC_RSK-2	0.1	0.0	0.2	0.1	0.0	0.0	0.0	0.0	0.3	0.0	0.0	0.2	0.0	0.0
Aco027176	AGC_RSK-2	2.4	3.4	6.3	4.6	4.1	3.7	4.9	6.9	9.0	4.2	9.4	15.0	6.0	15.7
Aco028012	AGC_RSK-2	8.7	9.7	16.0	13.0	14.9	15.8	21.9	25.2	34.4	11.4	35.0	15.6	18.8	24.9
Aco029952	AGC_RSK-2	37.5	37.4	7.2	11.6	9.9	7.8	4.8	5.0	3.1	13.8	3.8	3.2	2.7	8.9
Aco001649	AGC-Pl	778.3	787.8	344.9	748.2	555.8	340.6	231.9	94.6	114.1	746.0	145.1	293.5	158.3	248.0
Aco004931	Aur	0.5	0.6	1.6	0.5	0.8	1.0	2.0	7.3	2.6	0.2	2.5	1.2	0.3	0.7
Aco015185	Aur	2.4	2.5	3.3	2.3	2.4	3.0	2.3	10.1	6.3	1.4	6.3	0.2	0.2	1.1
Aco009019	BUB	0.1	0.1	0.7	0.0	0.1	0.3	0.7	1.5	1.3	0.1	1.0	0.0	0.0	0.4
Aco001549	CAMK_AMPK	35.4	33.3	43.1	40.0	41.5	45.6	42.8	34.5	42.6	52.5	36.5	70.0	37.4	91.1
Aco006820	CAMK_AMPK	15.7	16.5	18.0	14.5	15.9	15.5	19.4	22.7	25.1	17.0	20.9	15.5	8.9	17.6
Aco015017	CAMK_AMPK	0.1	0.1	0.1	0.1	0.1	0.1	0.2	0.2	0.0	0.1	0.2	0.0	0.5	0.4
Aco018313	CAMK_AMPK	2.0	1.4	3.6	1.3	2.4	2.0	2.8	1.5	3.5	1.1	3.1	1.1	11.2	6.1
Aco012636	CAMK_CAMK1-DCAMKL	0.2	0.1	0.0	0.0	0.1	0.1	0.2	0.1	0.4	0.0	0.3	0.1	0.1	0.4
Aco001625	CAMK_CAMKL-CHK1	236.7	178.7	159.0	234.9	215.4	192.1	294.9	466.4	146.7	611.9	112.4	303.1	495.7	93.1
Aco002215	CAMK_CAMKL-CHK1	53.8	45.3	48.9	42.5	44.4	49.5	48.7	24.3	56.3	56.9	49.8	57.6	28.7	93.4
Aco004322	CAMK_CAMKL-CHK1	0.0	0.0	0.1	0.0	0.0	0.0	0.0	0.6	0.0	0.0	0.0	0.1	0.0	0.0
Aco004323	CAMK_CAMKL-CHK1	8.2	6.3	1.1	0.6	0.4	0.2	0.1	0.1	0.1	0.8	0.8	0.3	1.1	4.1
Aco005225	CAMK_CAMKL-CHK1	1.9	1.7	2.2	1.9	4.0	7.5	8.9	2.1	2.6	1.1	2.6	3.3	2.9	12.2
Aco006700	CAMK_CAMKL-CHK1	29.3	29.5	34.1	28.5	33.7	41.3	42.4	26.2	39.0	43.0	39.5	35.2	15.6	40.8
Aco007507	CAMK_CAMKL-CHK1	8.6	7.8	0.2	0.3	0.2	0.3	0.4	0.4	0.3	0.1	0.4	0.2	0.1	0.1
Aco008201	CAMK_CAMKL-CHK1	0.4	0.3	0.0	0.1	0.1	0.1	0.0	13.0	0.1	0.1	0.1	1.1	0.5	66.6
Aco010015	CAMK_CAMKL-CHK1	0.9	1.1	7.3	8.8	11.6	11.6	5.2	0.5	0.2	8.7	0.7	3.3	36.7	7.4
Aco010017	CAMK_CAMKL-CHK1	0.0	0.0	0.0	0.0	0.0	0.0	0.0	0.2	0.1	0.0	0.0	0.0	0.3	0.1
Aco011132	CAMK_CAMKL-CHK1	44.0	72.2	54.7	85.0	61.9	51.2	13.1	2.1	0.6	40.6	0.3	23.3	8.1	46.4
Aco012533	CAMK_CAMKL-CHK1	792.7	903.7	332.6	591.8	468.7	326.0	224.3	241.4	103.1	568.7	135.8	330.5	650.1	325.0
Aco014260	CAMK_CAMKL-CHK1	36.2	31.6	37.1	32.0	35.3	40.9	37.8	29.4	42.5	37.6	43.4	39.3	28.4	54.5
Aco015008	CAMK_CAMKL-CHK1	4.5	5.9	12.8	10.4	17.9	21.4	31.0	250.6	111.2	7.4	39.9	47.2	11.2	12.0
Aco015525	CAMK_CAMKL-CHK1	246.6	227.9	122.0	164.0	146.7	127.5	208.9	50.1	106.3	157.9	83.2	68.8	63.6	54.0
Aco016931	CAMK_CAMKL-CHK1	14.1	11.7	22.9	19.0	18.0	19.7	53.5	3.7	5.7	17.4	9.7	15.6	46.2	21.8
Aco016932	CAMK_CAMKL-CHK1	355.4	386.8	432.6	643.3	632.6	610.2	361.1	138.6	130.8	662.8	197.5	313.2	48.9	201.0
Aco019253	CAMK_CAMKL-CHK1	31.8	33.1	47.3	24.1	59.5	89.7	133.5	211.9	91.4	17.0	110.9	60.0	7.9	63.9
Aco021653	CAMK_CAMKL-CHK1	209.3	222.0	92.7	147.6	112.7	88.0	73.9	49.2	34.2	119.3	39.7	103.6	169.2	38.5
Aco001261	CAMK_CDPK	33.6	32.2	41.2	32.4	41.8	52.4	73.3	47.0	57.3	36.2	40.1	47.0	33.5	60.0
Aco002197	CAMK_CDPK	38.5	32.3	25.4	30.9	29.3	23.5	25.6	23.2	26.8	34.4	23.7	20.9	20.1	25.0
Aco003229	CAMK_CDPK	92.7	86.7	52.2	63.1	63.3	53.9	40.3	27.8	32.2	78.6	27.7	60.2	15.7	36.3
Aco003461	CAMK_CDPK	1.3	1.7	1.1	0.9	0.8	0.9	0.9	32.1	3.4	0.7	2.4	0.2	0.5	0.7
Aco004026	CAMK_CDPK	23.5	25.9	21.7	18.4	20.1	23.1	28.6	22.6	33.8	16.1	25.4	25.8	13.2	15.4
Aco005141	CAMK_CDPK	63.1	75.6	54.7	75.3	83.7	81.1	81.0	20.6	7.0	117.8	8.3	91.1	9.5	43.1
Aco006066	CAMK_CDPK	105.1	100.6	75.3	76.4	78.3	74.5	86.7	48.0	81.5	84.9	66.9	75.6	46.5	86.4
Aco007047	CAMK_CDPK	28.2	22.5	16.4	16.6	15.2	16.4	22.7	11.0	31.9	12.0	28.6	8.6	2.7	20.7
Aco007586	CAMK_CDPK	22.4	21.6	10.9	9.1	12.6	15.3	16.9	13.5	10.6	17.6	9.9	7.7	3.2	11.6
Aco008755	CAMK_CDPK	33.8	24.6	9.9	13.7	13.2	9.9	6.4	16.5	10.5	22.0	16.0	4.9	7.7	3.0
Aco009035	CAMK_CDPK	101.8	92.0	82.0	91.5	84.5	77.9	92.6	64.5	70.1	92.4	70.7	93.6	81.6	82.5
Aco009208	CAMK_CDPK	34.4	22.6	12.1	20.6	18.2	16.4	16.3	21.0	9.5	33.7	8.4	10.8	5.2	33.0
Aco009411	CAMK_CDPK	31.3	27.6	23.1	25.3	23.9	24.1	24.3	24.1	20.2	23.1	16.8	15.8	16.7	22.1
Aco010095	CAMK_CDPK	28.4	36.4	14.1	30.3	27.7	24.9	9.4	29.1	4.9	9.2	11.2	2.6	63.9	12.1
Aco011406	CAMK_CDPK	0.8	0.7	0.6	0.7	1.0	1.2	0.6	4.7	0.3	1.6	0.3	1.4	4.3	2.1
Aco011911	CAMK_CDPK	179.4	180.9	97.6	168.2	129.5	90.2	82.8	56.4	49.5	117.7	59.1	61.5	49.5	93.8
Aco011994	CAMK_CDPK	5.9	7.9	7.1	20.5	17.8	18.6	7.8	13.7	4.4	43.7	2.5	29.2	5.5	15.5
Aco013938	CAMK_CDPK	28.1	33.2	145.5	113.7	141.8	151.5	62.9	106.7	81.4	65.0	51.1	52.6	415.2	52.7
Aco014985	CAMK_CDPK	3.3	3.5	6.4	3.4	5.7	6.9	24.4	7.4	10.2	6.3	10.0	13.7	3.9	11.9
Aco015131	CAMK_CDPK	0.3	0.8	0.8	1.3	1.0	1.1	1.5	4.7	1.1	1.9	1.8	6.0	3.1	3.9
Aco015726	CAMK_CDPK	103.1	76.8	46.2	54.4	45.7	36.2	44.0	31.5	32.3	64.9	31.2	37.7	26.0	63.9
Aco017158	CAMK_CDPK	7.1	10.4	14.5	9.5	14.6	15.2	19.3	49.8	31.5	8.5	27.3	9.6	10.8	17.3
Aco017451	CAMK_CDPK	5.9	6.5	7.6	3.1	4.8	6.3	8.4	6.9	6.2	4.0	4.2	7.3	3.7	17.8
Aco022369	CAMK_CDPK	101.5	92.6	65.3	88.9	77.6	67.7	80.7	63.4	69.2	85.3	60.5	61.8	38.7	59.7
Aco022525	CAMK_CDPK	16.7	16.2	20.9	15.7	16.5	19.3	19.6	22.2	19.5	21.7	20.1	22.6	24.0	19.2
Aco022569	CAMK_CDPK	8.2	6.9	8.3	5.9	7.6	8.2	12.6	8.7	4.9	9.0	5.1	6.1	8.6	16.1
Aco025773	CAMK_CDPK	0.0	0.1	0.0	0.1	0.0	0.1	0.0	2.6	0.1	0.0	0.0	0.0	0.0	0.1
Aco003225	CAMK_OST1L	144.4	146.8	52.3	119.5	84.6	46.4	30.1	7.8	6.5	98.8	8.8	83.3	11.2	33.7
Aco004065	CAMK_OST1L	143.2	134.9	57.1	83.3	72.5	73.8	111.8	49.4	40.4	160.5	28.7	154.8	69.5	133.3
Aco004925	CAMK_OST1L	91.4	87.6	85.3	86.2	93.4	105.3	195.1	73.4	103.6	101.7	84.0	161.6	167.1	196.8
Aco007887	CAMK_OST1L	76.7	90.7	93.9	133.2	102.3	78.2	59.3	39.8	41.4	111.0	45.0	76.5	19.4	50.6
Aco011646	CAMK_OST1L	23.9	26.0	35.7	22.7	32.9	41.1	58.4	41.5	43.1	19.5	46.1	13.7	5.1	25.1
Aco017707	CAMK_OST1L	0.0	0.2	0.3	0.0	0.0	0.0	0.1	0.0	0.0	0.0	0.0	0.0	0.1	3.2
Aco000324	CK1_CK1	0.0	0.1	0.3	0.2	0.1	0.3	0.4	1.9	0.7	0.1	0.6	0.0	0.0	0.2
Aco005766	CK1_CK1	12.8	14.1	13.9	13.6	13.9	15.5	21.2	23.6	15.7	13.8	14.7	14.1	9.1	21.2
Aco005857	CK1_CK1	54.4	52.0	66.1	59.3	63.7	69.8	68.8	57.7	54.0	64.0	51.3	43.1	39.1	59.8
Aco006976	CK1_CK1	128.5	114.8	58.0	85.6	87.1	63.3	65.4	69.8	56.4	111.8	54.2	40.4	32.2	60.8
Aco007751	CK1_CK1	17.2	19.4	18.4	16.9	14.3	13.5	18.2	53.7	45.5	14.2	46.8	12.0	4.7	8.5
Aco008965	CK1_CK1	23.0	17.2	21.0	21.3	20.7	19.8	18.4	34.3	22.3	28.0	22.3	19.2	13.6	20.2
Aco010819	CK1_CK1	50.4	41.9	43.0	46.1	42.7	39.5	59.2	34.2	39.4	59.6	41.6	43.0	47.1	42.3
Aco018576	CK1_CK1	53.6	42.5	44.5	47.6	49.3	52.4	59.5	48.2	43.6	54.9	37.2	62.4	52.6	68.2
Aco026826	CK1_CK1	0.0	0.0	0.1	0.0	0.0	0.1	0.1	0.1	0.0	0.0	0.1	0.1	0.0	0.1
Aco002173	CK1_CK1-Pl	31.8	25.7	28.8	29.8	27.6	23.4	26.7	59.0	36.2	39.8	34.9	26.9	34.0	34.4
Aco005992	CK1_CK1-Pl	41.4	41.9	42.1	39.6	47.3	51.6	67.7	50.6	39.6	46.9	35.3	64.9	66.1	75.6
Aco008788	CK1_CK1-Pl	43.4	35.4	36.7	40.4	39.9	35.5	35.0	57.1	45.0	51.6	41.5	30.6	31.3	35.5
Aco015169	CK1_CK1-Pl	38.0	31.3	26.0	26.5	29.2	31.0	44.5	31.3	24.2	32.3	22.1	24.3	23.4	38.7
Aco015170	CK1_CK1-Pl	29.3	29.1	36.0	31.9	36.9	38.9	43.4	49.3	44.6	38.3	40.3	45.2	33.9	47.7
Aco015923	CK1_CK1-Pl	45.9	42.2	38.0	46.3	43.7	37.9	46.1	59.0	55.8	47.7	46.4	34.4	28.3	34.5
Aco010787	CMGC_CDK-CCRK	14.3	16.0	20.3	14.9	16.5	17.0	17.0	24.3	21.9	16.9	19.6	17.0	33.8	16.9
Aco020456	CMGC_CDK-CDK7	15.1	14.1	13.9	13.6	14.8	14.9	17.3	16.9	15.5	15.8	15.0	15.0	18.4	16.2
Aco017019	CMGC_CDK-CDK8	35.2	34.9	33.8	34.4	36.7	41.3	46.8	29.6	39.1	30.4	36.1	44.7	49.7	48.0
Aco000399	CMGC_CDK-CRK7-CDK9	25.6	26.2	27.9	26.9	31.5	32.2	33.7	29.4	26.9	27.7	24.1	31.7	23.4	25.9
Aco001209	CMGC_CDK-CRK7-CDK9	17.0	18.7	22.4	19.2	23.1	31.7	41.8	33.3	32.1	17.6	29.0	21.0	24.2	26.4
Aco001924	CMGC_CDK-CRK7-CDK9	12.4	12.2	10.0	10.1	9.6	9.6	9.8	13.2	14.5	9.3	13.2	9.7	6.2	7.2
Aco003380	CMGC_CDK-CRK7-CDK9	0.3	0.5	0.3	0.3	0.4	0.4	0.4	2.5	0.4	0.3	0.7	0.3	0.5	0.4
Aco003624	CMGC_CDK-CRK7-CDK9	4.4	4.7	7.6	3.1	9.9	8.0	29.2	12.7	21.9	0.6	14.5	0.1	0.9	0.2
Aco004789	CMGC_CDK-CRK7-CDK9	22.3	18.8	13.3	16.4	15.6	12.7	13.4	17.0	11.2	17.1	10.9	10.2	8.9	12.6
Aco004880	CMGC_CDK-CRK7-CDK9	1.9	2.6	6.2	4.8	7.9	10.0	10.7	34.0	22.6	4.5	13.4	3.0	1.7	10.2
Aco007993	CMGC_CDK-CRK7-CDK9	0.1	0.0	0.2	0.1	0.2	0.1	0.4	0.9	0.1	0.3	0.0	0.2	0.0	0.5
Aco011495	CMGC_CDK-CRK7-CDK9	20.3	16.8	14.6	19.5	17.7	18.2	16.0	11.9	12.1	17.7	11.7	26.6	14.3	18.4
Aco012386	CMGC_CDK-CRK7-CDK9	63.3	54.3	33.1	34.7	33.2	29.9	24.1	22.3	29.3	40.9	27.0	22.1	18.2	36.2
Aco015083	CMGC_CDK-CRK7-CDK9	34.9	21.7	16.0	7.3	10.5	13.2	30.5	8.6	10.7	12.1	7.7	6.4	17.7	35.0
Aco021715	CMGC_CDK-CRK7-CDK9	24.4	25.2	27.9	27.7	23.4	25.8	27.3	37.8	47.7	22.5	44.4	22.6	10.7	18.8
Aco003499	CMGC_CDK-PITSLRE	31.5	33.0	40.4	39.1	53.1	51.7	67.4	52.1	49.9	35.8	51.3	43.1	45.7	57.9
Aco003712	CMGC_CDK-PITSLRE	9.1	7.2	4.9	11.5	10.8	9.1	5.3	2.2	1.2	10.0	2.3	6.4	3.8	6.4
Aco024034	CMGC_CDK-PITSLRE	61.8	58.8	45.9	48.5	54.7	49.5	52.9	36.1	41.2	45.7	41.4	50.2	61.6	54.5
Aco012582	CMGC_CDK-Pl	0.6	0.7	2.8	0.5	1.1	1.6	3.4	13.3	8.3	0.1	4.5	0.1	0.0	1.5
Aco015355	CMGC_CDK-Pl	0.2	0.6	4.4	0.4	1.6	3.7	4.8	7.7	9.7	0.3	8.9	0.0	0.1	1.9
Aco015562	CMGC_CDK-Pl	57.4	76.4	122.3	67.6	78.2	93.4	70.3	51.4	174.2	50.6	176.0	73.6	38.5	69.6
Aco022519	CMGC_CDK-Pl	4.8	5.4	4.8	4.9	3.1	2.5	4.0	3.5	4.5	3.4	5.1	6.4	1.8	4.5
Aco001343	CMGC_CDK-Pl	2.4	2.7	4.0	2.9	3.5	3.0	4.5	6.7	7.0	3.2	8.0	4.6	2.1	2.5
Aco008540	CMGC_CK2	77.8	75.2	88.1	84.8	93.5	103.6	106.1	97.2	95.2	89.4	77.2	108.9	110.2	119.3
Aco008550	CMGC_CK2	35.9	39.7	46.9	45.0	46.1	49.4	42.0	57.2	70.5	38.1	64.1	54.8	29.7	40.5
Aco012359	CMGC_CK2	32.7	29.6	31.4	29.6	28.7	31.0	39.6	32.1	32.4	33.9	35.5	32.3	70.4	49.0
Aco004531	CMGC_CLK	41.4	33.4	31.9	34.1	37.2	39.5	51.2	36.4	44.4	32.3	48.0	27.7	37.4	42.4
Aco005929	CMGC_CLK	8.2	7.7	11.3	9.0	12.7	17.5	20.9	15.0	15.5	8.3	12.6	16.1	8.7	19.0
Aco015483	CMGC_CLK	77.8	75.2	88.1	84.8	93.5	103.6	106.1	97.2	95.2	89.4	77.2	108.9	110.2	119.3
Aco025667	CMGC_CLK	30.6	27.5	39.6	31.9	44.3	52.0	57.5	35.4	69.7	26.9	55.7	32.6	39.9	38.7
Aco007044	CMGC_DYRK-PRP4	9.2	7.9	8.4	10.2	8.9	8.7	8.5	7.3	11.6	10.7	10.3	9.3	6.5	11.2
Aco013391	CMGC_DYRK-PRP4	7.3	8.4	8.4	7.7	8.2	7.7	11.0	11.4	11.9	6.4	11.1	7.1	3.3	5.2
Aco020652	CMGC_DYRK-PRP4	1.0	1.6	4.8	2.5	4.4	6.2	5.5	4.5	13.1	0.5	13.1	1.7	0.0	0.5
Aco022676	CMGC_DYRK-PRP4	15.9	13.7	15.4	16.3	16.2	16.4	19.8	21.6	18.7	15.8	16.7	16.2	16.0	19.1
Aco027732	CMGC_DYRK-PRP4	0.2	0.1	0.1	0.0	0.0	0.0	0.2	0.0	0.1	0.0	0.1	0.6	0.4	0.2
Aco024048	CMGC_DYRK-PRP4	19.3	17.7	16.6	17.0	20.5	20.6	27.0	22.5	17.3	18.1	16.2	20.4	21.2	21.1
Aco017047	CMGC_DYRK-YAK	33.0	30.4	30.5	32.2	32.6	28.6	31.3	39.7	29.3	34.9	27.9	38.8	23.0	30.0
Aco017235	CMGC_DYRK-YAK	27.4	25.5	29.0	25.9	29.5	29.1	42.4	45.8	37.1	28.3	37.6	33.1	23.4	41.7
Aco000687	CMGC_GSK	77.6	88.2	102.4	93.4	104.6	123.8	131.6	69.1	104.4	86.6	103.5	136.9	39.2	124.6
Aco004316	CMGC_GSK	71.1	56.8	47.8	47.9	46.6	39.7	37.7	52.2	66.6	54.3	62.8	30.1	5.8	29.8
Aco006378	CMGC_GSK	150.3	131.9	74.0	89.1	76.2	69.9	69.7	32.1	62.5	91.8	54.4	54.9	28.2	105.2
Aco010006	CMGC_GSK	49.6	49.0	51.9	50.5	52.3	52.0	54.0	43.8	54.1	48.6	51.4	65.1	53.7	59.4
Aco011277	CMGC_GSK	33.3	41.7	47.0	40.9	41.9	43.1	50.4	48.8	64.6	47.7	63.5	63.2	17.0	38.5
Aco013877	CMGC_GSK	125.3	147.0	157.4	136.4	149.8	166.0	183.7	89.4	139.6	121.3	111.0	290.6	67.5	169.5
Aco017170	CMGC_GSK	64.2	59.4	42.9	39.2	38.6	34.7	32.0	25.9	39.8	35.4	38.4	28.8	5.7	24.3
Aco023527	CMGC_GSK	130.2	137.7	119.6	129.4	129.8	107.6	131.0	47.1	110.4	137.7	111.2	104.5	284.0	114.5
Aco000217	CMGC_GSKL	17.4	15.1	16.4	16.5	19.4	17.9	23.1	24.0	21.5	17.3	22.0	14.5	14.2	14.1
Aco000644	CMGC_MAPK	16.1	16.9	21.4	13.3	17.6	21.6	35.7	37.8	46.7	16.3	40.7	13.8	45.7	19.1
Aco001527	CMGC_MAPK	439.6	540.9	275.5	453.4	375.1	280.6	230.0	101.1	74.8	471.1	78.8	483.1	288.4	345.0
Aco004328	CMGC_MAPK	19.5	18.8	21.2	20.7	22.0	23.9	22.8	47.6	29.8	21.9	20.6	18.8	13.3	21.8
Aco004495	CMGC_MAPK	75.8	59.5	22.6	23.4	25.7	16.2	17.1	20.1	20.2	30.0	18.5	9.3	2.1	11.9
Aco005346	CMGC_MAPK	93.0	86.9	31.9	81.8	51.8	19.4	9.7	20.9	21.1	72.8	20.8	21.7	7.8	18.8
Aco005426	CMGC_MAPK	1.6	1.8	2.6	0.8	2.4	3.7	2.6	18.9	9.0	2.0	5.7	2.0	0.6	2.8
Aco006212	CMGC_MAPK	35.1	23.5	25.6	28.8	43.1	44.1	165.7	12.0	23.6	30.9	17.6	22.3	26.7	100.4
Aco013236	CMGC_MAPK	37.0	31.7	27.4	33.5	31.0	36.2	31.6	23.0	33.8	34.7	30.2	29.7	33.0	35.2
Aco016435	CMGC_MAPK	61.3	64.1	80.6	101.0	88.3	85.0	72.0	58.4	68.8	75.0	72.3	137.7	99.0	147.2
Aco016511	CMGC_MAPK	93.5	115.0	117.6	145.5	113.1	91.3	96.7	64.6	112.8	134.7	131.7	181.5	120.9	97.0
Aco016608	CMGC_MAPK	12.4	10.9	7.4	10.0	10.3	9.3	8.0	3.8	5.3	17.0	4.2	6.7	6.0	10.6
Aco028822	CMGC_MAPK	7.3	5.8	5.2	5.5	6.2	6.5	6.2	4.7	7.8	6.9	7.5	5.7	7.5	7.4
Aco016907	CMGC_Pl-Tthe	11.3	10.6	12.9	11.6	13.0	12.8	17.8	19.6	15.1	15.7	14.0	17.4	14.9	21.9
Aco017027	CMGC_RCK	54.8	42.0	33.6	37.7	31.1	27.0	26.0	39.3	41.2	43.7	46.8	23.7	22.6	26.0
Aco017361	CMGC_RCK	10.9	13.3	19.0	16.1	20.1	24.1	30.7	30.0	29.8	14.6	23.4	15.1	51.7	23.9
Aco019467	CMGC_RCK	0.0	0.0	0.0	0.0	0.0	0.0	0.1	0.0	0.0	0.0	0.0	0.0	0.0	0.0
Aco004285	CMGC_SRPK	3.6	3.0	3.1	3.2	3.9	3.3	4.5	4.2	4.1	3.2	4.1	3.1	3.0	5.4
Aco011940	CMGC_SRPK	58.3	46.5	23.4	35.0	26.6	17.9	20.6	35.9	18.7	50.0	19.2	20.4	12.4	27.1
Aco013024	CMGC_SRPK	54.5	47.0	7.5	18.7	7.8	5.1	3.4	26.4	10.3	11.3	15.7	8.5	1.6	14.6
Aco021007	CMGC_SRPK	1.2	1.5	1.4	1.4	1.3	1.3	1.8	2.4	1.7	1.4	2.2	1.4	1.2	1.8
Aco011661	Group-Pl-2	46.6	42.3	26.4	46.9	31.9	24.0	22.7	20.1	19.8	41.4	18.5	22.3	28.0	24.8
Aco001414	Group-Pl-3	20.1	17.9	19.6	20.0	23.0	24.1	31.7	22.8	26.4	20.1	23.0	15.5	12.0	31.8
Aco011873	Group-Pl-3	9.0	9.0	12.1	9.7	12.0	14.1	20.8	16.6	14.0	11.3	16.3	12.7	11.5	16.9
Aco016850	Group-Pl-3	120.3	105.8	24.6	56.9	48.9	27.1	29.4	20.0	18.3	53.7	17.6	8.1	7.2	17.9
Aco030295	Group-Pl-3	49.3	51.4	57.8	51.8	54.1	56.1	53.5	100.9	80.4	41.9	66.5	44.9	57.8	36.0
Aco018332	Group-Pl-4	14.1	16.0	11.6	7.9	9.4	12.3	15.8	10.7	10.5	7.8	10.3	10.1	99.3	7.9
Aco015782	IRE1	18.7	15.8	15.4	16.0	16.6	16.1	21.8	16.7	15.1	21.5	16.4	15.3	16.1	27.8
Aco000752	NAK	20.0	19.2	10.4	14.0	8.2	5.8	6.3	9.3	14.0	9.2	13.7	0.7	11.6	1.2
Aco000924	NAK	26.8	22.3	19.9	21.7	18.3	17.8	20.3	14.4	16.0	22.5	14.9	16.6	10.9	22.1
Aco015292	NAK	5.1	4.7	8.3	4.5	5.6	6.1	14.5	2.6	2.1	5.3	1.3	8.2	8.4	16.9
Aco015343	NAK	72.4	58.0	47.8	52.1	51.4	47.2	59.8	40.9	58.0	65.8	57.2	38.6	35.7	56.5
Aco025801	NAK	0.1	0.1	0.0	0.1	0.2	0.0	0.0	0.0	0.0	0.0	0.1	0.0	0.0	0.0
Aco026954	NAK	19.6	13.5	13.0	8.1	9.8	8.5	17.6	20.5	22.0	6.3	19.9	9.0	4.7	18.7
Aco000786	NEK	6.8	6.9	11.6	5.5	15.4	17.5	72.7	11.7	5.0	16.6	3.4	10.5	0.7	6.7
Aco005210	NEK	0.9	0.5	0.8	0.4	0.5	0.6	1.5	3.9	1.1	0.2	1.8	0.5	0.4	0.7
Aco008813	NEK	3.9	6.1	13.1	8.1	9.0	13.1	13.4	8.5	34.9	3.0	27.0	4.7	0.2	3.3
Aco008052	PEK_GCN2	16.9	17.4	20.2	19.7	23.1	25.1	29.2	28.7	26.7	21.9	28.0	23.5	19.0	23.7
Aco016156	RLK-Pelle_C-LEC	31.8	32.9	44.8	38.1	39.8	41.8	57.1	46.6	49.6	29.3	40.5	42.5	29.3	38.8
Aco001558	RLK-Pelle_CR4L	134.2	141.1	45.8	92.2	52.3	20.8	7.2	16.7	11.2	83.5	16.5	115.4	47.3	38.9
Aco002313	RLK-Pelle_CR4L	3.5	2.7	5.3	2.9	3.7	4.6	7.5	13.6	10.3	2.0	7.4	2.8	3.0	8.8
Aco003455	RLK-Pelle_CR4L	1.8	2.7	4.2	1.3	2.4	2.7	7.8	8.4	12.7	0.4	13.5	1.2	1.5	0.5
Aco004806	RLK-Pelle_CR4L	0.3	0.5	0.4	0.0	0.1	0.1	0.0	0.1	0.2	0.2	0.0	0.4	0.5	0.8
Aco015013	RLK-Pelle_CR4L	0.4	0.5	1.9	0.4	0.9	1.8	2.6	3.1	2.0	0.1	1.4	1.1	0.8	26.2
Aco001484	RLK-Pelle_CrRLK1L-1	0.6	0.8	1.4	1.0	1.1	1.3	2.1	4.1	4.0	0.3	3.4	1.0	0.1	0.4
Aco002557	RLK-Pelle_CrRLK1L-1	0.2	0.2	0.5	0.7	1.5	2.4	0.1	19.9	0.9	1.0	0.1	0.1	0.0	0.1
Aco005072	RLK-Pelle_CrRLK1L-1	1.2	2.3	5.4	3.9	4.9	5.2	5.7	4.3	9.7	3.0	10.1	6.5	2.9	8.1
Aco008525	RLK-Pelle_CrRLK1L-1	0.3	0.1	0.0	0.0	0.1	0.0	0.1	0.0	0.0	0.0	0.0	0.0	0.0	0.3
Aco010993	RLK-Pelle_CrRLK1L-1	92.2	80.6	58.0	61.5	54.8	41.7	35.1	21.1	24.6	58.3	31.2	31.4	10.5	13.4
Aco014392	RLK-Pelle_CrRLK1L-1	2.2	4.1	9.9	5.4	9.0	14.8	9.6	12.9	15.6	3.8	17.8	5.0	0.4	2.8
Aco014821	RLK-Pelle_CrRLK1L-1	23.3	23.4	27.7	25.7	27.8	29.8	26.8	35.3	43.2	22.2	41.2	33.3	30.7	24.5
Aco016615	RLK-Pelle_CrRLK1L-1	52.1	55.9	134.8	97.1	129.9	147.3	103.4	74.9	71.2	74.5	57.8	212.3	194.4	101.1
Aco018550	RLK-Pelle_CrRLK1L-1	1.4	1.0	0.8	0.3	0.5	0.6	0.4	1.8	0.8	0.2	0.3	0.3	0.1	0.4
Aco018669	RLK-Pelle_CrRLK1L-1	313.3	275.5	176.5	196.5	191.3	144.9	137.5	120.5	117.0	200.1	136.1	173.3	132.3	101.4
Aco001068	RLK-Pelle_DLSV	248.3	283.1	100.2	176.5	144.4	118.6	69.6	48.6	29.9	176.4	41.9	108.5	39.3	71.8
Aco001387	RLK-Pelle_DLSV	6.0	5.4	6.9	6.1	7.4	7.5	10.4	8.1	6.5	5.7	5.1	6.1	8.2	10.3
Aco002047	RLK-Pelle_DLSV	40.0	31.0	23.5	22.3	20.4	18.7	13.2	4.4	7.9	20.0	10.2	11.9	32.1	19.5
Aco002048	RLK-Pelle_DLSV	17.7	13.3	17.5	5.5	6.6	8.2	16.4	1.8	3.9	4.8	4.0	6.8	4.7	18.6
Aco002551	RLK-Pelle_DLSV	13.1	10.6	17.9	5.3	12.5	14.5	27.6	5.3	12.1	11.2	9.9	5.4	6.0	14.5
Aco004296	RLK-Pelle_DLSV	0.0	0.0	0.0	0.0	0.1	0.0	0.0	0.0	0.0	0.0	0.1	0.0	0.0	0.0
Aco005064	RLK-Pelle_DLSV	19.7	16.4	8.4	9.4	11.0	11.6	10.4	5.1	7.4	14.9	8.3	15.4	19.9	19.6
Aco005595	RLK-Pelle_DLSV	32.5	32.1	20.1	26.3	19.7	14.3	13.8	14.6	36.2	9.6	33.2	28.6	8.4	9.9
Aco006364	RLK-Pelle_DLSV	12.0	11.7	15.5	14.1	15.6	16.1	21.1	20.9	19.4	16.4	21.1	15.4	12.3	21.0
Aco006620	RLK-Pelle_DLSV	0.6	0.4	0.7	0.4	0.7	0.8	1.1	0.4	0.7	0.7	0.6	1.0	0.7	1.6
Aco007707	RLK-Pelle_DLSV	3.7	4.4	5.2	4.7	4.8	5.3	5.2	7.0	6.6	3.0	6.7	5.5	5.7	18.3
Aco008478	RLK-Pelle_DLSV	6.4	4.9	2.1	0.5	0.7	0.6	0.1	0.0	0.1	1.2	0.1	1.1	2.1	16.0
Aco010299	RLK-Pelle_DLSV	36.0	30.9	26.9	25.8	25.0	24.3	34.5	24.7	23.9	33.0	25.6	26.0	29.8	42.9
Aco012709	RLK-Pelle_DLSV	12.4	11.1	13.4	9.2	8.1	7.7	9.3	9.5	13.1	7.3	17.9	11.2	19.2	29.2
Aco014435	RLK-Pelle_DLSV	43.7	34.4	12.8	24.5	24.3	17.0	11.7	3.3	5.4	36.7	5.7	5.8	12.7	28.9
Aco014436	RLK-Pelle_DLSV	10.0	10.4	12.5	10.0	14.9	16.0	18.1	9.2	17.2	11.5	13.9	8.0	4.1	14.0
Aco014437	RLK-Pelle_DLSV	0.5	0.6	1.0	0.6	1.0	1.4	1.1	0.7	1.3	0.2	1.8	0.1	0.5	0.1
Aco014440	RLK-Pelle_DLSV	9.4	7.9	6.2	7.1	5.8	3.8	3.5	3.2	6.7	10.1	7.9	12.6	6.2	6.1
Aco014458	RLK-Pelle_DLSV	25.6	17.7	8.8	10.1	11.2	12.8	8.0	4.9	4.1	16.9	8.5	4.6	7.2	4.8
Aco014462	RLK-Pelle_DLSV	2.3	2.1	1.4	1.6	2.2	2.2	0.8	0.2	0.5	1.9	0.2	0.5	0.3	1.0
Aco014466	RLK-Pelle_DLSV	9.2	8.5	3.8	4.1	4.6	3.7	2.5	0.9	0.9	5.2	0.9	5.1	0.8	5.2
Aco014798	RLK-Pelle_DLSV	8.5	5.8	6.3	3.9	6.0	6.2	10.2	3.5	5.0	3.3	5.1	1.9	4.5	7.7
Aco014819	RLK-Pelle_DLSV	128.7	141.6	49.2	84.7	81.3	60.4	41.3	16.4	15.2	97.0	16.8	65.5	48.4	44.3
Aco014896	RLK-Pelle_DLSV	10.9	9.1	5.3	6.8	9.4	7.4	5.5	1.1	1.4	11.3	1.3	1.5	0.9	3.7
Aco016334	RLK-Pelle_DLSV	14.2	17.1	15.4	16.6	15.5	15.8	21.5	11.0	18.1	9.9	17.2	12.6	6.9	16.8
Aco016543	RLK-Pelle_DLSV	49.4	38.5	23.9	23.6	14.8	9.7	13.9	9.5	21.1	37.8	16.7	20.7	31.1	34.6
Aco018427	RLK-Pelle_DLSV	1.7	1.2	0.2	1.1	0.6	0.3	0.1	0.3	0.0	1.1	0.1	0.1	0.7	0.0
Aco018429	RLK-Pelle_DLSV	0.1	0.1	0.0	0.1	0.1	0.3	0.0	0.0	0.0	1.7	0.0	0.3	1.2	0.1
Aco018430	RLK-Pelle_DLSV	1.0	1.0	0.6	1.2	0.9	0.7	0.3	0.1	0.4	1.1	0.0	0.2	0.6	0.1
Aco021964	RLK-Pelle_DLSV	12.4	12.9	8.0	9.2	12.0	11.1	7.5	3.9	3.9	12.0	5.9	4.2	2.1	6.4
Aco022687	RLK-Pelle_DLSV	0.3	0.2	0.1	0.0	0.0	0.0	0.0	0.6	0.1	0.0	0.0	0.1	0.1	0.0
Aco023387	RLK-Pelle_DLSV	0.2	0.4	1.9	0.9	2.0	2.2	2.8	4.6	2.5	1.9	1.6	1.3	2.7	0.5
Aco023477	RLK-Pelle_DLSV	4.3	5.1	7.0	3.7	3.9	3.8	6.9	2.1	3.4	5.3	2.5	9.0	2.7	26.4
Aco024041	RLK-Pelle_DLSV	0.0	0.0	0.0	0.0	0.0	0.0	0.5	0.1	0.0	0.0	0.1	0.0	0.0	0.1
Aco024042	RLK-Pelle_DLSV	45.3	40.7	20.2	28.1	22.9	18.7	16.2	1.0	0.5	15.2	0.7	0.0	9.7	1.1
Aco024307	RLK-Pelle_DLSV	0.3	0.1	0.0	0.1	0.0	0.1	0.2	1.0	0.3	0.1	0.0	0.0	1.3	1.8
Aco024620	RLK-Pelle_DLSV	4.9	5.5	5.8	6.2	7.3	8.1	10.7	7.7	7.1	5.1	8.7	7.8	8.8	11.9
Aco026024	RLK-Pelle_DLSV	10.5	8.1	7.8	8.1	8.9	12.4	14.9	4.5	3.9	16.4	4.8	9.0	10.3	12.7
Aco028002	RLK-Pelle_DLSV	18.0	18.4	8.0	8.8	10.3	10.0	9.2	3.9	5.5	8.3	3.1	2.6	9.6	2.7
Aco028004	RLK-Pelle_DLSV	37.8	30.9	12.1	14.9	17.3	16.4	6.0	1.8	2.9	20.6	2.6	19.1	3.9	8.3
Aco029183	RLK-Pelle_DLSV	28.4	21.3	16.6	16.7	16.0	13.1	7.5	3.2	4.7	14.2	6.1	9.2	32.4	15.2
Aco006932	RLK-Pelle_Extensin	36.0	37.5	23.1	29.4	24.4	16.0	12.7	21.1	21.1	23.3	18.6	11.2	2.6	2.9
Aco009920	RLK-Pelle_Extensin	9.7	13.6	16.8	16.9	13.6	9.1	6.0	11.0	43.7	6.2	44.4	19.6	6.2	4.7
Aco010158	RLK-Pelle_Extensin	12.9	14.0	14.6	13.8	13.2	12.9	16.6	18.2	28.1	10.4	28.5	6.6	3.6	1.9
Aco018574	RLK-Pelle_Extensin	50.7	41.8	40.7	49.1	50.2	44.9	48.3	32.6	22.8	49.4	20.1	38.7	19.4	115.8
Aco001543	RLK-Pelle_L-LEC	3.0	3.5	4.5	2.5	3.7	5.1	5.5	20.2	8.3	5.0	7.9	11.8	2.6	5.1
Aco002120	RLK-Pelle_L-LEC	11.2	10.4	6.3	7.1	7.8	7.4	6.5	6.3	5.4	6.5	6.3	5.4	5.9	10.0
Aco002345	RLK-Pelle_L-LEC	1.7	1.8	1.9	4.6	4.6	6.6	2.7	0.1	0.5	18.0	1.0	2.2	2.9	0.9
Aco002675	RLK-Pelle_L-LEC	1.2	0.7	0.8	0.2	0.3	0.4	0.4	0.2	0.2	0.4	0.1	0.4	1.8	0.4
Aco003076	RLK-Pelle_L-LEC	7.2	5.8	5.1	7.3	4.2	2.4	1.5	0.9	7.4	7.9	6.3	7.3	0.7	7.5
Aco007170	RLK-Pelle_L-LEC	0.1	0.1	0.1	0.0	0.0	0.0	0.0	0.2	0.1	0.0	0.0	1.0	0.1	0.5
Aco007177	RLK-Pelle_L-LEC	0.0	0.0	0.1	0.1	0.2	0.3	0.5	0.0	0.0	0.0	0.0	0.0	0.3	0.0
Aco007183	RLK-Pelle_L-LEC	0.0	0.0	0.1	0.0	0.0	0.0	0.0	0.1	0.0	0.0	0.0	0.0	0.4	0.0
Aco007185	RLK-Pelle_L-LEC	0.0	0.0	0.0	0.1	0.1	0.1	0.0	0.0	0.0	0.0	0.0	0.0	0.0	0.0
Aco008603	RLK-Pelle_L-LEC	2.7	1.1	1.8	0.0	0.0	0.1	0.7	0.1	0.1	0.0	0.1	0.1	5.3	9.5
Aco008608	RLK-Pelle_L-LEC	10.2	6.7	0.1	0.7	0.3	0.0	0.1	0.3	0.3	0.9	0.1	0.0	5.7	0.1
Aco008610	RLK-Pelle_L-LEC	21.7	11.6	4.2	0.3	1.5	3.2	30.3	0.0	0.6	0.1	1.7	0.1	29.2	11.0
Aco008611	RLK-Pelle_L-LEC	0.1	0.1	0.0	0.0	0.0	0.0	0.1	0.1	0.2	0.0	0.0	0.0	0.1	0.0
Aco008616	RLK-Pelle_L-LEC	0.0	0.0	0.0	0.0	0.0	0.0	0.0	0.0	0.0	0.0	0.0	0.0	0.0	0.0
Aco008617	RLK-Pelle_L-LEC	0.1	0.0	0.0	0.0	0.0	0.0	0.0	0.0	0.0	0.0	0.0	0.0	0.2	0.2
Aco008618	RLK-Pelle_L-LEC	0.3	0.2	0.1	0.0	0.0	0.1	0.1	0.1	0.1	0.1	0.1	0.0	1.7	0.2
Aco014164	RLK-Pelle_L-LEC	59.6	54.5	31.8	54.5	53.6	42.7	23.9	7.1	8.1	67.1	7.4	9.6	21.0	16.7
Aco018536	RLK-Pelle_L-LEC	8.2	8.4	2.6	6.8	4.5	2.9	2.9	0.4	0.9	5.2	1.1	18.3	1.0	79.5
Aco019627	RLK-Pelle_L-LEC	0.1	0.2	0.2	0.3	0.3	0.2	0.4	0.3	0.6	0.2	0.3	0.5	0.5	0.1
Aco021608	RLK-Pelle_L-LEC	4.7	4.8	4.8	6.4	4.7	3.9	3.6	3.7	3.9	4.9	4.4	5.0	3.3	4.4
Aco024279	RLK-Pelle_L-LEC	41.7	39.8	31.0	12.9	18.7	18.6	21.5	12.2	5.9	35.3	1.9	33.3	22.9	47.3
Aco028721	RLK-Pelle_L-LEC	0.0	0.0	0.0	0.0	0.0	0.0	0.0	0.0	0.0	0.0	0.0	0.0	0.2	0.1
Aco031106	RLK-Pelle_L-LEC	0.0	0.0	0.0	0.1	0.0	0.1	0.0	0.0	0.3	0.0	0.0	0.2	0.1	0.0
Aco031782	RLK-Pelle_L-LEC	0.0	0.0	0.0	0.0	0.0	0.0	0.0	0.0	0.0	0.0	0.0	0.0	0.2	0.1
Aco012685	RLK-Pelle_LRK10L-2	3.0	1.4	0.7	0.3	0.5	0.5	0.7	0.2	0.1	1.9	0.1	0.0	1.3	6.2
Aco012686	RLK-Pelle_LRK10L-2	1.5	1.6	1.4	1.1	4.2	6.0	4.1	1.5	0.8	2.7	0.5	0.1	0.1	23.2
Aco012688	RLK-Pelle_LRK10L-2	6.9	4.8	3.3	5.3	7.3	7.0	6.1	7.3	0.3	9.4	0.3	1.3	0.1	14.5
Aco012689	RLK-Pelle_LRK10L-2	11.2	12.1	4.5	4.3	5.4	4.5	0.9	1.0	13.2	4.4	6.4	0.8	1.2	2.1
Aco012690	RLK-Pelle_LRK10L-2	26.3	22.6	9.2	8.0	7.0	6.2	8.6	0.3	3.5	11.4	2.8	4.3	5.5	6.6
Aco012696	RLK-Pelle_LRK10L-2	2.1	1.4	0.3	0.4	0.2	0.2	0.5	0.0	0.2	0.6	0.0	0.1	12.9	0.3
Aco012697	RLK-Pelle_LRK10L-2	3.1	2.9	1.9	1.0	1.9	2.6	2.2	0.3	0.9	1.9	0.7	0.6	2.9	5.9
Aco016448	RLK-Pelle_LRK10L-2	3.3	2.2	1.0	0.3	0.6	0.2	0.1	0.0	0.1	0.5	0.3	0.1	2.3	2.3
Aco016449	RLK-Pelle_LRK10L-2	0.9	0.3	0.2	0.1	0.1	0.0	0.0	0.0	0.0	0.3	0.1	0.0	0.1	0.3
Aco016451	RLK-Pelle_LRK10L-2	9.1	8.3	3.0	2.0	2.6	1.1	0.4	0.4	0.5	2.4	0.6	0.2	4.9	3.7
Aco019235	RLK-Pelle_LRK10L-2	0.0	0.0	0.0	0.0	0.1	0.0	0.0	0.0	0.0	0.0	0.0	0.0	0.0	0.0
Aco019236	RLK-Pelle_LRK10L-2	12.2	7.7	2.6	4.2	1.8	1.1	0.3	0.0	0.0	7.3	0.1	0.2	0.2	1.2
Aco019243	RLK-Pelle_LRK10L-2	2.1	1.3	0.8	1.0	1.1	1.6	2.6	0.7	0.0	0.9	0.1	0.8	0.7	1.4
Aco019246	RLK-Pelle_LRK10L-2	22.2	20.4	12.6	12.9	11.3	15.0	19.2	3.2	1.2	13.1	1.2	10.9	10.4	9.3
Aco021819	RLK-Pelle_LRK10L-2	1.0	0.6	0.5	0.1	0.2	0.2	0.2	0.1	0.2	0.3	0.5	0.0	0.3	3.7
Aco022295	RLK-Pelle_LRK10L-2	12.8	11.4	7.2	4.0	6.4	8.3	7.5	2.7	5.1	10.0	2.8	1.9	2.5	5.4
Aco022297	RLK-Pelle_LRK10L-2	4.7	4.2	3.2	2.2	3.2	3.0	2.3	1.7	2.8	3.5	1.3	0.6	0.8	2.4
Aco023898	RLK-Pelle_LRK10L-2	25.8	18.4	3.4	16.3	9.8	5.0	0.4	0.6	1.3	24.7	0.5	1.9	1.4	0.4
Aco025913	RLK-Pelle_LRK10L-2	1.0	0.3	0.5	0.1	0.1	0.4	0.1	0.1	0.3	0.8	0.1	0.2	0.4	1.2
Aco025914	RLK-Pelle_LRK10L-2	49.4	49.0	28.0	48.5	41.2	31.2	15.3	11.5	20.7	59.1	13.7	14.6	2.2	13.2
Aco026685	RLK-Pelle_LRK10L-2	0.9	0.7	0.2	0.3	0.2	0.1	0.1	0.1	0.3	0.4	0.1	0.0	0.5	0.1
Aco026688	RLK-Pelle_LRK10L-2	0.3	0.1	0.1	0.0	0.1	0.0	0.0	0.0	0.0	0.1	0.2	0.0	0.2	1.3
Aco028043	RLK-Pelle_LRK10L-2	0.0	0.0	0.0	0.0	0.0	0.0	0.0	0.1	0.0	0.0	0.0	0.0	0.0	0.0
Aco028525	RLK-Pelle_LRK10L-2	0.0	0.0	0.0	0.0	0.0	0.0	0.0	0.0	0.0	0.0	0.0	0.0	0.0	0.0
Aco028528	RLK-Pelle_LRK10L-2	0.0	0.0	0.0	0.0	0.0	0.0	0.0	0.0	0.0	0.0	0.0	0.0	0.0	0.0
Aco029267	RLK-Pelle_LRK10L-2	2.7	1.7	1.0	1.4	1.2	1.3	1.8	0.0	0.0	2.0	0.0	0.5	1.1	0.6
Aco029466	RLK-Pelle_LRK10L-2	0.2	0.1	0.1	0.0	0.0	0.1	0.1	0.0	0.0	0.1	0.0	0.0	0.2	0.5
Aco029691	RLK-Pelle_LRK10L-2	0.0	0.0	0.0	0.0	0.0	0.0	0.0	0.0	0.0	0.0	0.0	0.0	0.0	0.0
Aco029694	RLK-Pelle_LRK10L-2	36.8	34.6	15.9	21.9	14.5	8.3	5.3	1.5	0.8	18.3	0.8	11.0	7.9	3.8
Aco030567	RLK-Pelle_LRK10L-2	0.0	0.0	0.0	0.0	0.0	0.0	0.0	0.0	0.0	0.0	0.0	0.0	0.0	0.0
Aco031225	RLK-Pelle_LRK10L-2	1.8	1.3	0.6	0.6	0.5	0.4	0.2	0.1	0.7	1.2	0.4	0.1	1.4	0.5
Aco031487	RLK-Pelle_LRK10L-2	1.4	1.2	0.6	0.6	0.3	0.3	1.1	0.0	0.0	0.7	0.0	0.2	0.5	0.2
Aco002116	RLK-Pelle_LRR-I-1	14.2	14.6	21.9	20.9	24.8	27.1	43.3	21.2	5.0	18.1	6.0	21.4	6.0	20.7
Aco003537	RLK-Pelle_LRR-I-1	0.3	0.3	1.0	1.3	1.9	1.6	5.2	9.8	2.2	3.6	1.0	3.8	2.0	11.7
Aco005649	RLK-Pelle_LRR-I-1	30.1	22.9	9.1	11.8	11.0	11.8	11.8	5.4	5.0	15.7	4.0	6.5	7.8	6.6
Aco005967	RLK-Pelle_LRR-I-1	2.5	2.4	3.9	2.9	4.2	5.2	5.9	6.0	5.4	2.6	5.4	3.2	7.2	3.5
Aco011021	RLK-Pelle_LRR-I-1	0.8	1.4	3.2	2.2	2.7	3.3	3.4	2.6	11.1	1.6	10.6	1.4	0.2	1.3
Aco012450	RLK-Pelle_LRR-I-1	6.7	8.7	13.6	9.0	13.1	15.1	14.0	12.0	17.2	10.4	17.1	22.6	28.1	15.2
Aco003063	RLK-Pelle_LRR-I-2	35.0	31.0	25.9	28.6	28.5	26.3	28.5	18.6	18.8	35.1	18.1	22.3	17.8	25.4
Aco007409	RLK-Pelle_LRR-I-2	10.5	10.5	10.3	12.6	9.7	5.7	7.1	9.8	8.0	8.1	12.3	11.0	5.8	5.9
Aco014889	RLK-Pelle_LRR-I-2	17.8	16.3	16.1	7.2	8.8	8.4	10.0	20.2	29.6	5.7	27.0	2.7	1.5	8.1
Aco001161	RLK-Pelle_LRR-II	32.9	35.8	32.4	33.3	34.6	35.8	36.5	30.5	43.3	25.8	41.4	25.8	19.6	29.5
Aco003044	RLK-Pelle_LRR-II	1.0	2.6	9.2	8.0	11.9	18.2	20.3	4.3	13.1	8.4	23.0	6.8	3.6	59.5
Aco004078	RLK-Pelle_LRR-II	16.2	18.4	14.9	24.0	22.8	20.1	18.3	3.2	7.7	31.0	4.1	19.4	1.2	55.8
Aco004119	RLK-Pelle_LRR-II	24.5	21.9	14.3	15.5	17.8	18.0	23.8	10.7	9.1	19.5	7.9	5.3	11.4	23.1
Aco004315	RLK-Pelle_LRR-II	7.1	8.5	16.3	12.0	20.2	23.4	16.7	16.3	19.0	10.1	22.1	9.0	9.0	7.9
Aco009586	RLK-Pelle_LRR-II	12.2	14.2	18.7	15.6	15.7	14.8	21.3	26.2	29.6	10.6	28.0	16.5	2.9	13.3
Aco010705	RLK-Pelle_LRR-II	34.0	32.9	34.5	30.8	31.0	31.2	38.9	28.0	41.4	32.1	19.5	46.8	23.9	60.2
Aco012092	RLK-Pelle_LRR-II	0.5	1.3	4.3	4.0	9.8	17.0	9.6	27.7	5.7	0.9	6.2	0.7	0.1	1.9
Aco027090	RLK-Pelle_LRR-II	8.1	11.5	18.8	13.3	16.3	18.7	12.9	42.3	24.8	10.7	39.0	11.1	12.9	7.3
Aco027389	RLK-Pelle_LRR-II	7.7	11.2	26.6	23.1	33.2	37.8	32.1	20.5	95.3	27.3	65.7	34.8	15.4	22.9
Aco000141	RLK-Pelle_LRR-III	0.0	0.0	0.0	0.0	0.1	0.0	0.1	0.1	0.0	0.0	0.1	0.2	0.0	0.1
Aco000349	RLK-Pelle_LRR-III	80.1	98.5	101.1	127.0	122.8	128.9	123.4	41.0	69.9	121.6	103.3	94.2	27.8	74.9
Aco000775	RLK-Pelle_LRR-III	2.3	4.7	12.0	4.7	10.0	13.8	16.8	5.4	17.8	3.1	25.3	3.4	1.4	10.3
Aco000956	RLK-Pelle_LRR-III	0.0	0.0	0.0	0.0	0.0	0.0	0.2	0.0	0.0	0.0	0.0	0.0	0.0	0.0
Aco001035	RLK-Pelle_LRR-III	103.2	116.2	71.7	79.1	83.1	68.2	60.5	36.9	57.2	67.5	60.7	51.3	7.6	25.6
Aco001652	RLK-Pelle_LRR-III	5.0	6.9	13.3	5.7	8.8	8.3	11.1	9.7	32.9	5.3	33.7	9.1	3.0	16.8
Aco001720	RLK-Pelle_LRR-III	0.9	1.7	3.5	1.8	2.5	3.4	2.0	4.8	7.1	0.6	8.4	3.1	0.0	0.8
Aco003484	RLK-Pelle_LRR-III	1.4	1.6	4.4	4.1	3.5	3.1	9.8	22.4	6.8	1.6	13.9	23.0	1.5	4.0
Aco005069	RLK-Pelle_LRR-III	2.5	3.6	8.2	4.2	8.6	10.7	12.7	8.2	18.8	2.0	16.6	4.1	1.3	2.3
Aco005448	RLK-Pelle_LRR-III	114.8	135.8	64.7	56.6	56.2	55.0	68.9	42.2	44.5	49.7	53.0	66.1	68.4	26.0
Aco006408	RLK-Pelle_LRR-III	0.1	0.2	0.2	0.1	0.1	0.1	0.2	0.5	0.2	0.1	0.6	0.0	0.2	0.2
Aco007130	RLK-Pelle_LRR-III	3.8	5.6	9.8	5.1	6.6	7.3	8.6	16.5	19.8	2.6	22.9	4.6	4.7	3.3
Aco007484	RLK-Pelle_LRR-III	2.5	2.4	5.1	3.9	5.2	4.6	4.7	5.3	5.5	5.0	4.1	5.1	1.1	1.8
Aco007664	RLK-Pelle_LRR-III	1.7	1.4	3.8	0.6	1.5	1.6	2.3	2.3	1.6	2.8	0.6	2.3	1.1	5.0
Aco008313	RLK-Pelle_LRR-III	35.2	30.1	10.3	14.1	10.4	7.9	5.7	26.4	9.9	13.5	8.0	7.5	5.1	7.0
Aco009585	RLK-Pelle_LRR-III	15.3	14.8	23.3	18.2	20.4	17.5	16.7	19.5	25.2	13.1	29.7	11.1	1.5	8.1
Aco010186	RLK-Pelle_LRR-III	24.1	18.1	12.8	14.6	11.9	8.5	8.3	14.7	17.2	23.7	16.0	19.8	2.4	7.6
Aco011102	RLK-Pelle_LRR-III	0.2	0.4	2.3	1.6	1.7	1.1	1.7	1.4	4.9	0.1	4.2	0.0	0.2	0.5
Aco012499	RLK-Pelle_LRR-III	0.8	1.7	2.7	0.5	1.1	1.3	3.3	2.9	5.8	0.3	5.7	0.2	0.2	0.7
Aco012849	RLK-Pelle_LRR-III	8.8	6.9	12.1	7.3	8.7	11.2	24.6	28.3	21.8	7.4	12.0	4.3	1.7	6.8
Aco012984	RLK-Pelle_LRR-III	3.3	4.8	9.9	6.3	5.3	5.3	12.6	6.9	27.6	0.2	32.1	0.3	0.1	0.0
Aco014658	RLK-Pelle_LRR-III	0.0	0.1	0.4	0.1	0.3	0.1	0.0	2.1	0.2	0.0	0.4	0.0	0.0	0.0
Aco014721	RLK-Pelle_LRR-III	0.1	0.1	0.1	0.0	0.1	0.1	0.7	0.1	0.0	0.0	0.0	0.1	0.1	0.3
Aco016671	RLK-Pelle_LRR-III	0.0	0.2	1.0	0.3	0.7	0.9	1.3	0.5	2.2	0.1	1.9	0.2	0.0	0.7
Aco018191	RLK-Pelle_LRR-III	0.3	0.3	0.6	0.5	0.6	1.4	1.2	45.4	2.5	0.2	1.1	0.3	0.2	0.5
Aco018421	RLK-Pelle_LRR-III	6.2	10.9	26.3	12.7	18.8	26.1	30.9	30.5	46.0	7.3	47.8	26.0	13.0	37.8
Aco018717	RLK-Pelle_LRR-III	4.0	4.1	8.1	5.7	6.3	6.8	13.2	16.7	17.7	3.2	18.0	6.6	3.2	6.5
Aco023683	RLK-Pelle_LRR-III	0.1	0.1	0.0	0.1	0.0	0.0	0.2	4.9	0.0	0.1	0.0	0.0	0.0	0.1
Aco024378	RLK-Pelle_LRR-III	2.4	4.0	5.4	1.9	3.5	4.5	6.5	4.5	11.1	0.6	9.6	0.7	0.2	1.3
Aco026351	RLK-Pelle_LRR-III	4.3	8.6	18.7	10.8	10.6	13.7	17.0	18.3	24.7	4.3	44.8	8.6	1.0	5.1
Aco027085	RLK-Pelle_LRR-III	6.8	9.3	14.9	14.6	12.1	13.2	6.0	4.0	15.5	8.3	18.6	19.6	0.2	0.7
Aco018063	RLK-Pelle_LRR-III	0.5	0.7	0.8	0.1	0.6	0.8	0.1	0.9	0.1	0.6	0.0	0.2	0.6	0.4
Aco014014	RLK-Pelle_LRR-IV	0.6	2.1	3.6	3.1	8.0	11.4	4.6	1.7	23.3	2.3	14.7	2.0	0.3	2.4
Aco029239	RLK-Pelle_LRR-IV	0.7	1.1	3.2	1.3	1.5	2.0	3.3	3.0	2.3	1.5	3.6	2.9	0.2	8.0
Aco001021	RLK-Pelle_LRR-IX	1.0	2.5	2.0	3.3	3.2	2.0	1.8	33.0	1.0	4.4	1.1	0.9	0.0	0.2
Aco013416	RLK-Pelle_LRR-IX	24.8	38.0	54.0	36.4	43.6	44.2	41.7	63.9	91.7	21.3	98.3	31.1	3.6	9.3
Aco018261	RLK-Pelle_LRR-IX	28.6	20.7	29.0	21.2	28.9	24.9	71.2	38.1	65.2	17.4	54.1	35.0	34.3	23.1
Aco022209	RLK-Pelle_LRR-IX	30.5	27.5	17.6	19.5	20.6	15.0	9.0	20.1	22.5	24.1	25.0	22.2	3.7	7.8
Aco004000	RLK-Pelle_LRR-V	10.9	11.2	20.3	10.7	15.5	16.4	19.3	24.8	27.7	10.6	42.0	12.2	2.6	6.1
Aco008318	RLK-Pelle_LRR-V	0.9	0.5	0.3	0.4	0.3	0.2	0.1	1.7	0.3	1.0	0.1	0.2	0.0	0.2
Aco009454	RLK-Pelle_LRR-V	3.4	4.9	16.0	5.6	6.0	4.6	4.1	3.8	0.8	9.9	2.6	1.9	39.4	10.1
Aco009518	RLK-Pelle_LRR-V	55.3	52.4	63.7	34.7	47.3	51.5	43.4	13.5	31.9	50.5	20.0	158.2	28.2	51.3
Aco015673	RLK-Pelle_LRR-V	2.4	2.6	2.8	3.0	3.5	3.9	4.1	3.9	5.1	2.5	5.3	4.4	4.6	2.5
Aco024003	RLK-Pelle_LRR-V	15.0	16.8	22.6	16.7	14.9	11.9	9.1	12.0	26.4	15.0	37.6	14.7	1.6	8.5
Aco026565	RLK-Pelle_LRR-V	16.1	18.1	20.8	19.4	19.6	19.9	22.3	11.0	31.3	15.1	35.7	13.8	5.1	22.1
Aco003490	RLK-Pelle_LRR-VI-1	10.3	13.1	10.2	5.5	7.7	8.2	13.5	7.5	28.4	2.1	28.2	6.9	5.8	2.3
Aco005165	RLK-Pelle_LRR-VI-1	19.7	31.3	51.7	36.7	43.5	36.8	23.9	56.9	56.3	30.1	65.6	50.6	7.7	18.9
Aco009845	RLK-Pelle_LRR-VI-1	0.0	0.1	0.1	0.1	0.3	0.2	0.5	0.4	0.4	0.1	1.8	0.3	0.1	0.3
Aco014361	RLK-Pelle_LRR-VI-1	16.0	13.7	8.6	10.3	9.3	6.0	10.7	4.5	9.0	19.6	13.7	8.2	0.7	7.9
Aco000387	RLK-Pelle_LRR-VI-2	4.1	4.5	4.5	4.0	4.5	5.5	7.5	13.9	7.4	3.9	4.8	4.1	3.1	4.5
Aco001583	RLK-Pelle_LRR-VI-2	14.3	16.0	11.7	11.6	8.3	6.4	6.1	7.6	10.5	9.6	14.2	5.9	0.1	4.4
Aco007071	RLK-Pelle_LRR-VI-2	1.5	1.6	1.6	1.2	1.2	1.4	1.7	3.9	3.7	1.2	1.0	1.5	1.1	2.8
Aco007599	RLK-Pelle_LRR-VI-2	1.4	0.8	0.8	0.8	0.8	1.0	1.6	4.8	1.2	1.9	0.9	1.2	2.1	3.8
Aco010268	RLK-Pelle_LRR-VI-2	2.6	4.2	9.1	5.0	5.8	4.9	8.7	37.9	31.1	7.9	28.7	6.2	1.6	5.3
Aco011081	RLK-Pelle_LRR-VI-2	4.2	6.5	8.9	4.7	7.0	5.2	3.6	6.9	6.3	6.6	10.8	13.3	3.3	5.7
Aco018112	RLK-Pelle_LRR-VI-2	91.3	71.2	39.2	47.8	40.9	34.4	33.6	44.5	15.6	71.5	18.3	18.8	19.0	44.0
Aco024336	RLK-Pelle_LRR-VI-2	0.0	0.0	0.0	0.0	0.0	0.0	0.0	0.0	0.0	0.0	0.0	0.0	0.0	0.0
Aco031071	RLK-Pelle_LRR-VI-2	1.1	1.2	1.4	0.7	0.7	0.8	0.4	1.5	1.0	1.2	0.9	1.7	0.5	0.6
Aco001640	RLK-Pelle_LRR-VII-1	2.4	3.9	17.2	6.3	14.3	16.4	18.3	11.0	33.1	1.0	34.7	2.1	0.4	1.4
Aco007120	RLK-Pelle_LRR-VII-1	0.6	1.2	3.6	1.5	2.7	3.4	3.8	1.8	8.5	0.6	9.0	1.9	0.1	2.2
Aco012549	RLK-Pelle_LRR-VII-1	1.6	2.2	5.5	1.2	3.4	5.1	9.3	2.4	19.6	0.4	14.7	1.3	0.1	0.7
Aco013508	RLK-Pelle_LRR-VII-1	12.3	18.6	42.9	37.9	39.6	47.0	36.7	32.1	73.3	8.3	50.7	10.9	0.3	1.9
Aco016585	RLK-Pelle_LRR-VII-1	7.2	10.3	12.5	8.0	7.8	7.9	9.7	29.4	37.1	4.3	45.1	3.9	2.2	2.4
Aco006468	RLK-Pelle_LRR-VII-2	1.2	1.0	3.3	1.0	2.2	2.4	5.0	2.2	8.7	0.5	5.9	2.0	2.1	15.0
Aco016595	RLK-Pelle_LRR-VII-3	3.9	5.9	4.1	5.1	4.7	3.3	4.2	2.7	2.8	0.9	7.5	2.1	0.3	3.7
Aco001667	RLK-Pelle_LRR-VIII-1	14.5	8.9	6.8	5.0	5.8	4.9	6.6	36.6	13.4	9.2	20.4	11.4	37.6	14.9
Aco003410	RLK-Pelle_LRR-VIII-1	0.6	0.4	0.1	0.2	0.1	0.2	0.1	0.7	0.3	0.2	0.7	0.0	0.0	0.2
Aco007136	RLK-Pelle_LRR-VIII-1	1.5	0.9	0.7	0.4	0.6	0.4	0.6	1.1	0.3	1.2	0.5	0.5	7.0	4.4
Aco007154	RLK-Pelle_LRR-VIII-1	0.3	0.2	0.4	0.3	0.2	0.2	0.2	0.2	0.4	0.4	0.2	0.2	0.3	5.1
Aco011158	RLK-Pelle_LRR-VIII-1	26.0	22.8	18.3	6.5	10.1	7.6	15.0	20.5	24.6	13.0	21.8	4.5	17.7	47.4
Aco011178	RLK-Pelle_LRR-VIII-1	19.4	18.1	11.6	16.0	16.6	15.1	12.3	3.4	4.1	16.8	4.9	12.0	10.9	13.3
Aco014904	RLK-Pelle_LRR-VIII-1	8.4	9.7	16.6	12.8	19.9	19.8	26.6	17.0	20.3	10.4	24.9	16.1	34.8	10.2
Aco026375	RLK-Pelle_LRR-VIII-1	0.1	0.0	0.0	0.0	0.0	0.0	0.0	0.0	0.0	0.0	0.0	0.0	0.0	0.4
Aco003435	RLK-Pelle_LRR-Xa	352.9	346.1	219.6	308.2	260.8	212.0	154.6	74.3	96.5	334.2	92.5	178.0	180.6	157.6
Aco003500	RLK-Pelle_LRR-Xa	66.6	73.5	54.7	64.9	64.8	60.4	64.6	26.9	51.4	60.9	53.4	52.1	26.8	43.2
Aco008096	RLK-Pelle_LRR-Xa	0.0	0.0	0.0	0.0	0.0	0.0	0.0	0.0	0.0	0.0	0.0	0.0	0.0	0.0
Aco005689	RLK-Pelle_LRR-Xb-1	2.3	5.7	14.3	5.7	10.8	11.1	17.5	25.4	24.9	4.3	20.0	12.6	3.3	4.5
Aco005925	RLK-Pelle_LRR-Xb-1	5.3	8.1	15.3	9.7	16.9	18.0	17.6	13.5	13.7	9.4	12.1	30.3	7.6	10.7
Aco010534	RLK-Pelle_LRR-Xb-1	2.0	2.7	2.5	4.4	3.8	3.2	2.4	3.7	3.9	5.9	2.6	5.7	0.3	1.7
Aco012986	RLK-Pelle_LRR-Xb-1	3.0	3.0	3.8	3.9	5.5	6.1	7.3	3.5	2.4	4.3	2.9	3.4	1.0	10.0
Aco013396	RLK-Pelle_LRR-Xb-1	0.0	0.0	0.1	0.1	0.1	0.1	0.4	0.1	0.2	0.1	0.2	0.4	0.0	1.1
Aco013960	RLK-Pelle_LRR-Xb-1	0.8	0.7	2.2	1.3	3.0	3.7	2.7	4.6	1.9	3.1	2.1	3.0	0.9	20.6
Aco017090	RLK-Pelle_LRR-Xb-1	3.4	3.6	5.9	2.0	3.2	5.5	7.5	3.8	1.8	3.2	1.6	2.1	1.6	14.6
Aco017367	RLK-Pelle_LRR-Xb-1	0.8	1.4	5.3	2.7	5.5	6.3	14.9	8.9	11.1	1.5	7.8	3.9	1.7	27.4
Aco003845	RLK-Pelle_LRR-Xb-2	77.0	84.3	32.9	69.9	62.9	48.5	26.9	1.3	1.3	64.7	1.6	21.7	21.0	37.1
Aco000873	RLK-Pelle_LRR-XI-1	0.4	0.4	0.6	0.4	0.8	0.5	0.3	2.1	2.6	0.4	2.0	0.3	0.2	1.5
Aco003345	RLK-Pelle_LRR-XI-1	79.0	85.6	98.9	117.4	127.6	142.1	160.1	17.6	35.3	129.0	39.2	87.1	144.2	79.4
Aco003346	RLK-Pelle_LRR-XI-1	1.4	2.4	7.2	9.4	12.9	15.2	13.0	7.2	12.5	12.3	10.8	8.2	1.8	15.3
Aco004473	RLK-Pelle_LRR-XI-1	25.2	29.5	37.4	22.1	25.6	31.0	44.4	16.3	25.8	22.3	19.2	28.7	6.6	26.1
Aco004805	RLK-Pelle_LRR-XI-1	3.5	4.3	15.3	13.1	16.3	19.9	32.1	2.8	6.3	12.2	5.3	4.2	14.0	4.3
Aco004994	RLK-Pelle_LRR-XI-1	45.2	40.4	44.8	57.7	47.5	34.5	20.3	1.8	3.1	38.6	5.2	17.5	16.7	24.8
Aco005980	RLK-Pelle_LRR-XI-1	21.5	14.3	8.3	5.5	8.8	11.3	13.3	0.5	1.0	12.1	1.7	1.1	12.8	20.7
Aco007916	RLK-Pelle_LRR-XI-1	0.2	0.1	0.1	0.1	0.1	0.2	0.1	0.0	0.1	0.1	0.0	0.2	0.2	0.0
Aco008627	RLK-Pelle_LRR-XI-1	1.6	2.8	17.4	7.1	19.6	26.8	27.7	24.9	46.9	4.9	38.0	40.2	10.8	6.2
Aco008722	RLK-Pelle_LRR-XI-1	6.2	5.7	5.8	6.7	6.0	3.6	5.4	4.0	21.2	6.7	5.7	4.6	0.7	1.9
Aco009362	RLK-Pelle_LRR-XI-1	1.1	2.0	3.9	3.7	3.4	3.1	1.8	3.1	4.2	10.5	3.8	5.8	1.0	41.7
Aco009838	RLK-Pelle_LRR-XI-1	0.1	0.2	0.3	0.2	0.4	0.5	1.0	0.4	0.8	0.1	0.5	0.4	0.6	1.7
Aco009964	RLK-Pelle_LRR-XI-1	18.4	16.6	12.9	22.7	16.3	28.1	24.8	2.0	4.2	34.7	3.9	7.1	36.1	11.9
Aco010588	RLK-Pelle_LRR-XI-1	0.0	0.0	0.3	0.0	0.2	0.4	0.4	0.5	0.9	0.1	0.8	0.1	0.1	0.0
Aco012118	RLK-Pelle_LRR-XI-1	3.1	3.2	5.1	4.5	4.1	4.5	5.6	4.2	8.0	2.1	6.3	2.8	2.3	6.3
Aco014357	RLK-Pelle_LRR-XI-1	0.0	0.0	0.1	0.0	0.1	0.2	0.5	0.1	0.1	0.0	0.3	0.1	0.0	0.1
Aco014629	RLK-Pelle_LRR-XI-1	0.0	0.0	0.1	0.0	0.1	0.1	0.2	0.9	2.4	0.0	0.6	0.4	0.0	1.2
Aco015329	RLK-Pelle_LRR-XI-1	0.0	0.0	0.0	0.0	0.0	0.0	0.0	0.0	0.0	0.0	0.0	0.0	0.0	0.0
Aco017756	RLK-Pelle_LRR-XI-1	0.9	0.7	0.6	0.7	0.8	0.6	3.4	61.3	2.8	0.8	0.6	0.9	0.1	10.1
Aco018064	RLK-Pelle_LRR-XI-1	13.8	30.4	26.2	41.4	26.1	12.5	12.6	33.8	12.6	14.0	18.6	55.6	19.8	19.2
Aco020162	RLK-Pelle_LRR-XI-1	2.6	4.5	12.0	9.3	11.9	12.2	15.5	27.4	25.4	16.1	23.5	37.6	3.7	17.6
Aco020321	RLK-Pelle_LRR-XI-1	0.2	0.5	4.6	0.8	3.6	8.3	3.9	5.6	4.4	0.2	6.6	0.5	0.0	8.7
Aco021552	RLK-Pelle_LRR-XI-1	4.0	4.9	2.2	3.2	3.2	4.0	1.7	2.9	2.9	1.6	2.1	1.8	0.4	2.6
Aco022062	RLK-Pelle_LRR-XI-1	0.2	0.6	1.0	0.9	1.4	3.1	3.9	0.6	2.3	0.2	1.7	1.3	0.4	0.7
Aco025483	RLK-Pelle_LRR-XI-1	7.4	6.2	3.1	4.6	4.7	5.3	3.2	2.0	3.7	8.5	3.8	2.0	2.9	6.7
Aco025486	RLK-Pelle_LRR-XI-1	5.0	2.9	1.8	1.8	1.9	1.5	0.8	0.5	0.8	2.5	1.1	0.9	7.3	1.4
Aco026431	RLK-Pelle_LRR-XI-1	0.2	0.2	0.2	0.2	0.1	0.2	0.2	0.0	0.0	0.1	0.0	0.2	0.2	0.1
Aco026581	RLK-Pelle_LRR-XI-1	3.8	4.1	5.5	5.3	6.1	8.0	10.5	5.0	6.6	7.0	7.0	9.7	2.1	12.9
Aco030123	RLK-Pelle_LRR-XI-1	0.4	0.6	1.8	2.2	2.2	2.1	4.5	0.4	4.8	1.1	5.6	0.7	0.2	1.3
Aco031243	RLK-Pelle_LRR-XI-1	3.8	6.3	5.8	9.8	9.0	5.2	2.4	3.1	6.1	13.2	5.9	11.1	1.7	4.7
Aco003560	RLK-Pelle_LRR-XI-2	126.9	135.6	37.4	50.4	34.4	29.2	9.9	2.6	5.4	57.4	4.9	18.3	102.6	69.6
Aco009339	RLK-Pelle_LRR-XI-2	19.8	10.2	2.6	3.9	3.5	2.1	1.3	0.1	0.1	8.3	1.3	0.5	7.3	1.3
Aco027508	RLK-Pelle_LRR-XI-2	7.3	8.3	9.0	1.7	2.1	2.0	0.9	0.7	0.3	2.7	0.3	4.2	3.6	2.5
Aco015072	RLK-Pelle_LRR-XI-2	0.3	0.4	2.7	2.1	2.4	4.2	7.8	2.8	11.9	1.2	7.0	1.0	0.2	3.0
Aco005541	RLK-Pelle_LRR-XII-1	2.3	2.0	1.5	1.7	1.9	1.8	1.3	0.9	1.2	2.1	1.2	0.7	1.1	1.4
Aco005901	RLK-Pelle_LRR-XII-1	0.8	0.8	0.5	0.5	0.4	0.2	0.3	0.3	0.2	0.4	0.1	0.3	0.3	0.1
Aco005904	RLK-Pelle_LRR-XII-1	1.0	0.9	0.5	0.5	0.7	0.6	1.0	0.9	0.5	0.3	0.7	0.5	2.1	0.4
Aco008217	RLK-Pelle_LRR-XII-1	0.0	0.0	0.0	0.0	0.0	0.0	0.0	0.0	0.0	0.0	0.0	0.0	0.0	0.6
Aco008844	RLK-Pelle_LRR-XII-1	0.3	0.3	0.2	0.1	0.2	0.3	0.1	0.3	0.1	0.1	0.1	0.1	0.1	0.1
Aco008848	RLK-Pelle_LRR-XII-1	0.2	0.1	0.3	0.1	0.3	0.4	1.6	0.0	1.6	0.1	0.9	0.1	0.1	0.6
Aco009853	RLK-Pelle_LRR-XII-1	0.4	0.3	0.5	0.2	0.4	0.4	0.3	0.6	0.9	0.4	1.1	0.4	0.3	0.2
Aco009856	RLK-Pelle_LRR-XII-1	0.2	0.1	0.0	0.0	0.0	0.0	0.0	0.0	0.0	0.0	0.1	0.0	7.1	0.0
Aco009860	RLK-Pelle_LRR-XII-1	4.6	3.9	3.6	7.8	7.1	7.9	3.4	0.0	1.8	34.3	1.2	4.7	0.4	1.9
Aco009870	RLK-Pelle_LRR-XII-1	1.2	0.8	0.1	0.2	0.2	0.1	0.0	0.2	0.0	0.5	0.1	0.0	4.2	0.0
Aco009877	RLK-Pelle_LRR-XII-1	18.1	30.3	29.4	35.1	34.4	40.3	38.9	4.2	4.4	17.8	6.4	31.1	18.9	30.7
Aco011580	RLK-Pelle_LRR-XII-1	0.0	0.0	0.0	0.0	0.0	0.0	0.0	0.0	0.0	0.0	0.0	0.0	0.0	3.8
Aco014096	RLK-Pelle_LRR-XII-1	39.2	34.7	17.5	37.9	36.7	33.7	14.0	1.7	3.2	74.6	3.7	12.0	12.2	6.0
Aco014397	RLK-Pelle_LRR-XII-1	1.6	1.5	1.7	1.2	1.8	1.3	2.8	2.0	2.3	1.2	1.5	4.0	15.7	17.2
Aco014813	RLK-Pelle_LRR-XII-1	20.8	17.1	13.9	10.9	13.3	12.5	13.1	6.4	8.8	17.4	6.1	12.0	2.0	28.6
Aco016265	RLK-Pelle_LRR-XII-1	16.9	8.9	2.3	0.6	0.8	1.5	3.5	0.4	0.4	9.3	0.2	0.6	4.3	2.4
Aco019697	RLK-Pelle_LRR-XII-1	0.0	0.0	0.0	0.1	0.1	0.1	0.0	0.0	0.0	0.3	0.0	0.0	0.0	2.3
Aco029792	RLK-Pelle_LRR-XII-1	0.0	0.0	0.0	0.1	0.1	0.1	0.0	0.0	0.0	0.5	0.0	0.0	0.0	3.3
Aco002132	RLK-Pelle_LRR-XIIIa	1.9	3.6	7.4	2.9	5.4	7.1	7.0	1.6	10.6	0.1	19.7	1.7	0.5	0.3
Aco017037	RLK-Pelle_LRR-XIIIa	27.9	31.0	30.0	23.3	22.2	21.6	21.6	28.3	40.0	22.3	45.9	24.0	11.7	9.4
Aco025099	RLK-Pelle_LRR-XIIIa	4.1	3.5	1.6	1.9	1.0	0.3	0.2	0.7	2.2	1.7	3.6	0.2	2.2	1.8
Aco023274	RLK-Pelle_LRR-XIIIb	20.0	31.6	73.6	38.7	49.4	53.7	97.4	202.4	413.8	7.5	397.0	4.7	2.7	0.2
Aco027583	RLK-Pelle_LRR-XIIIb	18.1	22.3	24.3	18.5	20.1	18.5	12.3	14.1	38.8	6.3	37.8	7.1	2.1	3.2
Aco008633	RLK-Pelle_LRR-XIV	52.9	50.9	34.4	57.1	35.2	27.7	23.2	6.1	8.9	40.0	10.6	38.7	37.3	13.3
Aco013369	RLK-Pelle_LRR-XIV	3.0	4.4	8.2	5.7	6.8	7.5	7.8	7.2	10.1	3.4	8.5	4.0	2.5	3.6
Aco015895	RLK-Pelle_LRR-XIV	2.6	2.8	4.7	3.2	3.2	3.9	4.5	5.7	8.4	0.8	10.8	1.8	0.8	9.6
Aco003902	RLK-Pelle_LRR-XV	9.0	10.1	9.4	12.0	13.1	11.0	13.5	9.3	9.9	10.6	8.2	15.1	16.1	14.2
Aco004856	RLK-Pelle_LRR-XV	40.1	39.0	41.5	45.0	49.7	41.2	33.8	27.3	27.4	46.9	28.8	48.5	36.6	23.8
Aco000285	RLK-Pelle_LysM	1.9	1.1	0.6	0.6	0.8	1.1	0.3	0.0	0.1	2.4	0.1	0.0	0.1	1.2
Aco004658	RLK-Pelle_LysM	52.1	41.9	30.4	40.8	37.5	30.2	26.8	14.0	14.9	40.1	18.9	28.5	19.0	41.0
Aco005986	RLK-Pelle_LysM	16.8	21.9	32.6	26.7	29.8	23.4	20.9	7.6	17.1	16.2	26.8	9.4	1.4	2.8
Aco006695	RLK-Pelle_LysM	3.4	4.3	7.3	6.5	8.6	8.2	6.9	4.4	7.4	5.3	9.5	11.6	8.5	4.3
Aco006886	RLK-Pelle_LysM	25.3	28.3	26.2	34.7	31.7	31.1	36.5	13.2	12.7	34.9	14.9	24.2	13.4	16.2
Aco009459	RLK-Pelle_LysM	54.9	58.5	28.5	46.9	46.6	33.3	17.6	8.4	7.0	47.1	7.5	44.3	35.3	44.7
Aco015706	RLK-Pelle_LysM	80.2	86.5	44.4	68.0	66.6	55.0	34.0	10.6	10.1	67.7	11.5	63.9	48.2	68.7
Aco016201	RLK-Pelle_LysM	39.8	32.7	28.0	32.3	34.4	32.7	36.2	21.9	32.5	26.7	30.6	25.8	16.1	22.5
Aco016632	RLK-Pelle_LysM	49.1	46.6	35.9	40.1	38.6	58.1	51.9	5.6	3.4	30.0	2.3	14.8	42.9	63.3
Aco002240	RLK-Pelle_PERK-1	2.7	2.6	0.6	1.7	1.6	0.5	0.2	2.1	0.3	1.3	0.0	0.2	0.0	0.1
Aco004413	RLK-Pelle_PERK-1	7.2	11.0	19.6	15.8	22.8	25.0	22.0	15.1	24.4	12.1	19.9	20.6	16.1	23.7
Aco006041	RLK-Pelle_PERK-1	25.1	25.3	13.8	18.9	17.8	11.3	7.3	3.3	2.4	12.7	3.4	13.5	3.1	7.8
Aco006167	RLK-Pelle_PERK-1	1.1	1.3	1.8	0.9	1.6	1.8	1.3	1.5	3.3	0.3	3.9	0.4	0.0	0.4
Aco008644	RLK-Pelle_PERK-1	0.1	0.1	0.2	0.1	0.1	0.3	0.3	9.0	0.3	0.1	0.2	0.2	0.1	0.0
Aco010759	RLK-Pelle_PERK-1	0.0	0.0	0.0	0.0	0.0	0.0	0.0	0.0	0.0	0.0	0.0	0.0	0.0	0.0
Aco010760	RLK-Pelle_PERK-1	420.1	401.3	71.8	110.5	97.1	50.1	14.7	25.4	17.9	85.7	20.7	82.0	23.7	52.8
Aco010761	RLK-Pelle_PERK-1	12.4	10.2	21.0	17.4	22.8	23.2	12.2	2.0	5.0	10.6	4.0	6.8	7.1	8.1
Aco012729	RLK-Pelle_PERK-1	2.4	3.0	4.6	3.6	4.6	5.5	5.6	4.5	6.6	2.5	6.5	4.5	3.3	3.9
Aco015919	RLK-Pelle_PERK-1	0.1	0.0	0.1	0.1	0.1	0.1	0.3	4.1	0.4	0.0	0.1	0.0	0.0	0.0
Aco016419	RLK-Pelle_PERK-1	104.6	105.1	72.0	94.0	87.3	69.2	61.5	34.3	61.4	66.6	65.5	56.1	17.1	46.7
Aco000290	RLK-Pelle_PERK-2	0.2	0.3	0.9	0.2	0.4	0.5	2.0	0.6	1.3	0.2	1.6	0.4	0.1	0.1
Aco001721	RLK-Pelle_PERK-2	0.1	0.0	0.1	0.0	0.0	0.0	0.0	0.0	0.0	0.1	0.0	0.0	0.0	0.0
Aco005957	RLK-Pelle_PERK-2	5.5	7.6	19.3	13.5	15.6	18.1	20.7	28.2	27.1	5.2	21.3	5.7	10.2	6.9
Aco011307	RLK-Pelle_PERK-2	6.3	6.2	8.9	6.8	10.9	11.8	11.4	9.6	14.0	7.1	11.3	9.0	8.9	9.2
Aco011324	RLK-Pelle_RKF3	18.6	15.5	10.4	12.9	11.8	9.3	9.7	4.9	6.5	12.3	5.1	4.6	4.1	13.1
Aco018784	RLK-Pelle_RKF3	15.2	23.4	15.8	19.1	14.9	11.0	12.3	5.9	8.1	6.0	6.6	4.9	9.0	12.6
Aco007115	RLK-Pelle_RLCK-II	86.2	96.1	47.2	81.3	67.7	54.8	39.7	20.1	15.7	79.7	18.5	85.5	36.6	87.0
Aco000483	RLK-Pelle_RLCK-IV	6.8	4.1	1.6	0.2	0.3	0.5	0.7	2.9	0.8	0.1	0.6	0.5	11.7	3.3
Aco006433	RLK-Pelle_RLCK-IV	72.9	59.9	23.5	35.3	30.2	21.9	16.2	11.4	10.9	32.5	14.3	17.3	13.2	18.0
Aco010226	RLK-Pelle_RLCK-IV	0.5	0.6	0.6	0.5	0.4	0.5	0.4	1.5	0.7	0.1	0.5	0.7	0.5	1.3
Aco018917	RLK-Pelle_RLCK-IV	43.0	36.8	22.6	38.2	37.3	31.3	20.1	5.5	9.3	32.4	13.1	13.0	7.5	18.8
Aco022183	RLK-Pelle_RLCK-IV	4.3	4.8	11.3	2.3	9.2	15.2	14.7	11.6	17.5	5.4	18.8	4.4	4.7	31.5
Aco022391	RLK-Pelle_RLCK-IV	6.3	6.8	7.9	4.8	8.3	9.6	13.6	7.2	6.1	5.9	5.0	9.0	1.6	9.1
Aco027366	RLK-Pelle_RLCK-IV	1.0	0.8	0.8	0.6	0.7	0.8	0.8	1.4	0.6	0.5	0.2	0.9	0.6	1.4
Aco029390	RLK-Pelle_RLCK-IV	26.3	18.9	7.9	10.7	10.3	5.0	4.0	3.1	4.4	12.1	4.9	6.3	4.5	6.6
Aco002424	RLK-Pelle_RLCK-IXa	2.5	2.8	5.9	2.1	2.8	3.3	3.2	2.4	6.8	0.6	11.8	0.7	0.3	1.6
Aco015064	RLK-Pelle_RLCK-IXa	20.6	16.0	26.3	14.6	20.2	24.7	33.8	12.6	25.5	17.3	31.6	18.5	9.0	15.7
Aco001451	RLK-Pelle_RLCK-IXb	67.0	63.8	29.2	43.3	37.8	28.5	23.8	13.1	13.3	46.8	12.6	40.3	30.4	25.7
Aco005890	RLK-Pelle_RLCK-IXb	0.3	0.4	0.3	0.9	0.5	0.2	0.3	7.4	0.4	0.2	0.0	0.0	0.1	0.6
Aco006559	RLK-Pelle_RLCK-IXb	1.3	1.1	1.3	1.3	1.8	2.3	2.3	1.5	3.5	1.9	2.6	3.2	4.7	3.6
Aco009315	RLK-Pelle_RLCK-IXb	10.9	9.0	7.3	7.4	7.5	7.3	7.6	6.1	7.3	9.4	6.6	6.8	4.1	8.2
Aco010615	RLK-Pelle_RLCK-IXb	8.6	9.1	6.5	6.7	7.3	6.8	4.2	2.7	5.6	2.7	5.1	3.9	44.7	8.1
Aco011612	RLK-Pelle_RLCK-IXb	0.5	0.7	0.3	0.8	0.6	0.5	0.4	6.1	0.7	1.2	0.9	0.4	0.7	0.8
Aco011679	RLK-Pelle_RLCK-IXb	5.6	6.7	5.8	5.9	6.4	6.0	7.0	9.6	5.3	7.6	4.7	10.7	4.9	2.5
Aco011761	RLK-Pelle_RLCK-IXb	25.6	25.7	19.2	25.9	25.0	23.2	26.4	12.8	9.4	23.4	10.9	22.5	8.4	18.2
Aco012017	RLK-Pelle_RLCK-IXb	2.2	1.9	2.4	2.7	2.6	2.2	1.6	1.7	6.4	1.5	6.8	0.8	0.1	1.1
Aco012123	RLK-Pelle_RLCK-IXb	1.1	1.4	1.2	1.8	3.1	4.6	5.1	2.3	1.7	1.0	1.5	0.6	0.3	0.4
Aco015244	RLK-Pelle_RLCK-IXb	77.0	61.2	36.6	46.8	50.0	43.8	35.3	15.7	17.4	48.2	16.7	31.7	14.4	13.9
Aco015245	RLK-Pelle_RLCK-IXb	6.7	8.2	6.3	1.7	4.3	4.2	1.8	13.7	3.2	1.0	2.4	1.7	0.9	0.3
Aco026421	RLK-Pelle_RLCK-IXb	24.1	18.4	10.0	15.8	11.7	7.5	6.6	6.2	5.6	16.2	6.8	10.1	7.1	10.5
Aco029326	RLK-Pelle_RLCK-IXb	5.2	3.6	3.0	2.4	3.2	2.9	3.2	6.3	5.5	3.3	6.5	6.7	4.7	3.3
Aco015389	RLK-Pelle_RLCK-Os	0.0	0.0	0.0	0.0	0.0	0.1	0.0	0.0	0.0	0.0	0.0	0.0	0.1	3.2
Aco021928	RLK-Pelle_RLCK-Os	5.1	6.1	10.0	10.1	10.6	11.9	10.4	10.7	13.9	6.5	14.9	8.6	11.3	7.7
Aco022654	RLK-Pelle_RLCK-Os	1.8	2.3	4.1	2.5	3.5	4.0	1.6	1.6	0.9	4.4	2.3	3.4	3.5	4.4
Aco022655	RLK-Pelle_RLCK-Os	0.2	0.1	0.1	0.3	0.2	0.1	0.0	0.0	0.1	0.3	0.4	0.0	0.1	5.6
Aco000698	RLK-Pelle_RLCK-V	6.6	9.6	9.9	4.3	3.5	3.1	1.9	2.2	3.1	4.0	5.2	3.8	0.0	1.9
Aco005357	RLK-Pelle_RLCK-V	8.2	9.3	10.9	6.2	8.8	11.9	22.4	10.5	22.1	3.2	17.3	9.5	1.4	6.2
Aco007330	RLK-Pelle_RLCK-V	25.1	24.8	22.8	18.7	18.1	15.5	25.5	23.8	44.3	19.1	38.3	22.9	1.4	8.6
Aco013371	RLK-Pelle_RLCK-V	4.5	5.3	10.0	3.3	6.6	9.6	10.6	23.4	13.9	4.8	11.4	13.0	1.7	6.6
Aco014550	RLK-Pelle_RLCK-V	5.5	6.4	7.6	5.5	5.2	5.8	6.8	7.0	10.8	4.9	15.1	14.0	9.7	5.5
Aco015899	RLK-Pelle_RLCK-V	0.1	0.2	0.2	0.8	0.6	0.5	0.4	0.1	0.0	0.0	0.2	0.0	0.0	0.2
Aco016604	RLK-Pelle_RLCK-V	18.6	17.9	26.3	29.5	26.4	28.7	23.1	52.5	28.8	29.3	23.7	29.1	28.5	18.5
Aco018219	RLK-Pelle_RLCK-V	7.6	8.6	16.6	10.9	13.8	14.2	20.0	13.5	27.2	7.9	33.3	38.9	4.1	6.2
Aco003290	RLK-Pelle_RLCK-VI	7.0	6.5	10.7	6.8	7.3	7.8	15.7	114.3	52.1	10.3	31.3	7.0	7.3	8.9
Aco006512	RLK-Pelle_RLCK-VI	0.3	0.5	1.0	0.8	0.9	0.8	0.4	0.4	1.0	0.8	1.2	4.3	1.4	1.1
Aco006574	RLK-Pelle_RLCK-VI	1.0	1.7	4.8	1.3	2.0	2.5	6.9	19.8	1.8	1.3	4.1	1.6	3.1	5.7
Aco018791	RLK-Pelle_RLCK-VI	1.5	1.5	1.0	0.1	0.1	0.1	0.1	2.8	0.3	0.1	0.0	0.1	0.0	0.3
Aco019476	RLK-Pelle_RLCK-VI	28.4	30.2	29.0	25.5	27.4	29.7	34.0	27.2	31.2	25.1	29.9	18.2	11.8	14.0
Aco019844	RLK-Pelle_RLCK-VI	1.1	2.3	3.5	2.3	4.1	5.5	5.2	2.5	8.1	2.2	6.9	2.8	0.2	3.1
Aco022669	RLK-Pelle_RLCK-VI	1.5	1.4	4.4	1.7	3.5	3.3	3.4	3.0	2.1	0.6	1.3	0.6	0.0	0.4
Aco030551	RLK-Pelle_RLCK-VI	0.7	1.6	2.1	1.4	2.1	2.7	3.7	1.5	3.3	1.3	4.2	2.1	0.2	2.1
Aco001517	RLK-Pelle_RLCK-VIIa-1	41.1	34.9	21.9	17.6	20.6	20.7	25.8	22.6	15.6	25.6	17.2	21.6	8.8	32.3
Aco001910	RLK-Pelle_RLCK-VIIa-1	17.8	14.2	17.2	17.1	15.3	15.8	17.3	23.0	16.5	19.8	16.8	12.2	8.2	13.3
Aco002422	RLK-Pelle_RLCK-VIIa-1	10.5	12.1	19.7	14.4	17.0	19.6	21.1	23.4	25.5	14.6	22.8	23.7	14.1	24.6
Aco004627	RLK-Pelle_RLCK-VIIa-1	90.0	74.8	40.0	60.5	48.2	30.5	17.8	13.9	13.7	61.7	10.6	47.6	73.1	27.5
Aco007036	RLK-Pelle_RLCK-VIIa-1	0.1	0.1	0.1	0.1	0.1	0.1	0.1	4.6	0.2	0.0	0.2	0.0	0.0	0.0
Aco007424	RLK-Pelle_RLCK-VIIa-1	0.0	0.0	0.0	0.0	0.0	0.0	0.1	1.2	0.1	0.0	0.1	0.0	0.0	0.0
Aco009195	RLK-Pelle_RLCK-VIIa-1	2.7	2.6	2.1	3.7	3.9	4.0	3.1	5.4	1.5	2.6	1.9	1.7	0.6	1.1
Aco011034	RLK-Pelle_RLCK-VIIa-1	0.0	0.0	0.0	0.0	0.0	0.0	0.0	0.0	0.0	0.0	0.0	0.0	0.0	0.0
Aco011838	RLK-Pelle_RLCK-VIIa-1	0.3	0.2	0.4	0.4	0.6	0.7	1.5	1.2	0.6	0.2	0.7	0.3	0.3	0.5
Aco011946	RLK-Pelle_RLCK-VIIa-1	3.8	4.0	4.6	2.6	3.8	3.8	5.5	7.2	5.9	2.8	4.6	4.4	2.1	3.0
Aco012464	RLK-Pelle_RLCK-VIIa-1	0.1	0.0	0.0	0.0	0.0	0.0	0.0	0.1	0.0	0.0	0.0	0.0	0.0	0.0
Aco014517	RLK-Pelle_RLCK-VIIa-1	1.0	0.9	1.4	1.4	1.6	1.8	2.4	1.8	2.0	1.1	1.4	1.2	0.6	1.1
Aco016040	RLK-Pelle_RLCK-VIIa-1	29.8	23.6	24.6	29.0	22.5	18.6	17.6	17.7	21.2	25.0	21.6	21.1	21.2	20.2
Aco017673	RLK-Pelle_RLCK-VIIa-1	14.1	13.6	21.4	16.8	18.5	22.1	34.4	26.5	28.6	19.3	20.6	29.9	24.6	29.8
Aco022783	RLK-Pelle_RLCK-VIIa-1	0.0	0.0	0.1	0.0	0.0	0.0	0.0	0.0	0.0	0.0	0.1	0.0	0.0	0.0
Aco025724	RLK-Pelle_RLCK-VIIa-1	0.0	0.0	0.0	0.0	0.0	0.0	0.0	2.0	0.1	0.0	0.0	0.0	0.0	0.0
Aco000177	RLK-Pelle_RLCK-VIIa-2	4.1	3.2	7.3	4.1	5.8	6.1	4.1	0.8	3.1	0.9	1.2	2.2	9.2	1.7
Aco001446	RLK-Pelle_RLCK-VIIa-2	2.6	2.9	3.0	2.2	2.3	2.8	4.0	2.2	4.8	2.3	4.0	3.9	2.5	4.3
Aco001725	RLK-Pelle_RLCK-VIIa-2	75.9	56.0	18.3	28.3	26.5	24.0	21.9	3.5	5.1	45.3	3.3	9.7	5.7	27.0
Aco003973	RLK-Pelle_RLCK-VIIa-2	5.1	5.2	8.5	1.4	1.2	1.2	1.8	0.0	0.0	7.3	0.1	0.3	1.4	11.8
Aco004277	RLK-Pelle_RLCK-VIIa-2	105.3	99.3	82.9	96.2	92.5	114.7	137.6	25.3	26.5	99.8	22.2	133.9	77.0	139.6
Aco005707	RLK-Pelle_RLCK-VIIa-2	22.1	26.1	34.0	26.6	26.5	27.9	33.9	52.3	67.2	30.2	69.6	43.0	37.6	52.5
Aco006888	RLK-Pelle_RLCK-VIIa-2	60.4	57.1	42.7	47.4	48.8	47.5	80.8	40.2	18.5	49.7	22.3	24.0	27.2	46.3
Aco007481	RLK-Pelle_RLCK-VIIa-2	33.3	31.2	26.6	28.4	23.4	23.7	23.5	43.1	37.4	30.1	37.1	36.9	6.4	25.0
Aco009194	RLK-Pelle_RLCK-VIIa-2	16.3	15.9	18.3	16.3	21.4	31.2	44.2	12.8	26.1	14.0	22.0	19.4	15.3	30.1
Aco009383	RLK-Pelle_RLCK-VIIa-2	7.4	4.4	2.4	2.6	2.7	3.1	4.0	1.5	1.0	4.0	1.1	2.0	1.9	2.5
Aco009597	RLK-Pelle_RLCK-VIIa-2	33.8	34.8	31.7	43.0	36.6	32.3	32.8	25.6	28.5	41.3	24.6	45.9	21.6	27.5
Aco010209	RLK-Pelle_RLCK-VIIa-2	11.6	14.4	16.0	13.3	15.6	17.2	13.1	12.5	18.9	12.0	14.3	13.7	5.5	11.2
Aco011507	RLK-Pelle_RLCK-VIIa-2	1.1	1.3	2.8	1.8	3.3	5.3	4.5	6.3	10.4	4.9	8.3	6.3	5.3	21.3
Aco011837	RLK-Pelle_RLCK-VIIa-2	9.5	5.9	0.7	1.1	1.5	1.1	0.6	0.5	0.6	3.2	0.5	0.1	1.5	2.5
Aco012587	RLK-Pelle_RLCK-VIIa-2	15.5	18.6	28.3	17.8	30.7	38.1	48.4	28.5	26.0	26.4	24.9	34.0	4.3	22.3
Aco012932	RLK-Pelle_RLCK-VIIa-2	18.1	20.9	13.7	12.5	17.1	19.7	33.2	4.7	9.2	13.0	6.5	12.5	5.4	27.0
Aco013031	RLK-Pelle_RLCK-VIIa-2	20.3	22.7	13.1	21.1	17.9	15.1	9.3	2.2	3.8	17.2	3.3	9.6	5.8	5.5
Aco014181	RLK-Pelle_RLCK-VIIa-2	41.6	39.9	28.3	36.2	30.5	20.4	18.6	26.3	30.4	55.5	26.0	31.0	13.2	22.4
Aco015015	RLK-Pelle_RLCK-VIIa-2	11.5	9.1	5.7	9.6	5.9	7.0	1.8	1.1	1.1	16.1	1.5	9.1	3.2	10.9
Aco016809	RLK-Pelle_RLCK-VIIa-2	59.1	61.3	58.9	98.9	91.4	69.9	47.0	16.8	21.0	105.8	25.0	33.9	99.6	78.9
Aco017041	RLK-Pelle_RLCK-VIIa-2	0.2	0.2	0.3	0.3	0.2	0.2	1.3	0.9	0.0	1.3	1.2	0.7	2.9	2.0
Aco018285	RLK-Pelle_RLCK-VIIa-2	6.4	5.3	9.1	4.7	5.9	10.2	6.2	1.0	7.1	6.0	7.9	9.1	0.4	11.0
Aco019011	RLK-Pelle_RLCK-VIIa-2	13.5	16.2	6.4	12.4	14.4	14.7	4.4	0.9	0.9	44.7	1.6	6.2	3.1	29.8
Aco019962	RLK-Pelle_RLCK-VIIa-2	11.0	10.4	14.0	8.9	9.9	10.2	11.0	5.6	4.9	8.9	6.4	1.9	7.0	8.3
Aco023687	RLK-Pelle_RLCK-VIIa-2	2.8	3.0	3.4	6.5	6.7	12.1	5.2	0.2	0.4	30.2	0.1	0.1	0.3	3.4
Aco025391	RLK-Pelle_RLCK-VIIa-2	0.5	0.4	0.2	0.0	0.1	0.0	0.1	0.7	0.0	0.1	0.1	0.0	0.0	0.3
Aco027705	RLK-Pelle_RLCK-VIIa-2	2.0	0.8	0.7	0.7	0.9	0.6	0.7	0.8	0.3	1.4	0.2	0.6	0.7	0.8
Aco027970	RLK-Pelle_RLCK-VIIa-2	32.1	38.1	20.9	21.1	27.4	29.7	40.0	11.1	10.7	24.1	8.4	21.7	10.0	40.5
Aco029015	RLK-Pelle_RLCK-VIIa-2	1.4	1.8	5.0	2.5	4.1	4.6	8.4	7.6	5.9	1.6	3.4	2.9	3.2	1.5
Aco000964	RLK-Pelle_RLCK-VIIb	1.4	1.7	1.5	1.2	1.0	1.2	1.1	23.4	3.0	1.2	6.9	0.5	0.1	1.3
Aco000697	RLK-Pelle_RLCK-VIII	29.1	32.7	39.1	34.1	40.6	45.6	69.4	43.3	38.9	35.8	39.5	37.7	23.1	50.0
Aco004693	RLK-Pelle_RLCK-VIII	13.5	12.2	15.1	16.5	17.7	16.4	16.8	26.7	17.9	17.3	24.0	33.0	12.5	19.8
Aco008069	RLK-Pelle_RLCK-VIII	0.6	0.6	0.7	0.0	0.1	0.1	1.2	0.9	0.0	0.0	0.0	0.2	1.2	3.1
Aco011412	RLK-Pelle_RLCK-VIII	208.2	182.9	126.4	176.5	163.4	126.0	124.4	133.4	120.6	195.3	100.4	161.3	83.8	127.1
Aco014789	RLK-Pelle_RLCK-VIII	0.2	0.2	0.7	0.2	0.1	0.6	1.2	10.2	1.1	0.1	1.0	0.3	1.0	0.2
Aco015926	RLK-Pelle_RLCK-VIII	4.5	4.0	4.2	3.7	3.7	3.4	2.1	5.9	7.7	4.6	7.0	3.1	3.3	3.2
Aco020631	RLK-Pelle_RLCK-VIII	0.3	0.2	0.6	0.2	0.5	0.7	2.8	6.8	2.2	0.0	1.8	0.1	0.0	0.1
Aco021993	RLK-Pelle_RLCK-VIII	125.8	114.0	89.9	109.7	97.7	86.6	82.4	52.8	63.6	110.0	78.8	67.2	52.4	91.6
Aco006455	RLK-Pelle_RLCK-X	4.0	3.7	4.3	1.5	2.2	3.2	5.2	8.9	6.2	0.9	8.8	3.3	0.1	2.9
Aco008188	RLK-Pelle_RLCK-X	1.3	1.6	1.9	1.4	1.5	1.2	1.1	3.4	6.8	0.6	6.8	1.3	0.1	0.1
Aco018652	RLK-Pelle_RLCK-X	1.1	1.5	2.2	1.3	1.6	1.3	1.3	3.3	6.1	0.8	6.8	1.4	0.2	0.3
Aco000489	RLK-Pelle_RLCK-XII-1	13.6	15.1	15.0	12.2	10.6	10.3	15.7	24.8	41.5	10.1	45.3	8.2	0.9	6.1
Aco009311	RLK-Pelle_RLCK-XII-1	35.2	32.1	27.0	31.7	33.2	29.7	34.8	31.6	32.9	39.0	30.5	34.1	18.3	43.7
Aco010263	RLK-Pelle_RLCK-XII-1	0.8	0.8	0.6	0.8	0.7	0.6	0.5	1.3	0.6	0.7	0.8	0.3	1.3	0.4
Aco011823	RLK-Pelle_RLCK-XII-1	125.7	111.4	91.4	126.2	121.9	117.4	139.1	62.8	57.2	183.5	60.5	124.9	70.6	139.9
Aco014133	RLK-Pelle_RLCK-XII-1	29.6	26.4	31.7	37.7	31.5	34.8	52.7	29.4	15.8	27.0	20.0	20.4	18.9	54.1
Aco018845	RLK-Pelle_RLCK-XII-1	26.8	37.5	46.5	35.9	38.9	43.2	59.0	54.3	93.4	20.9	86.5	33.4	31.9	13.9
Aco007566	RLK-Pelle_RLCK-XIII	206.8	253.3	112.4	241.1	157.2	103.5	76.4	85.6	61.8	185.3	62.1	128.0	666.0	92.8
Aco024439	RLK-Pelle_RLCK-XIII	31.0	47.5	9.8	18.7	9.1	5.5	1.6	0.7	0.1	17.9	0.1	1.7	0.0	11.0
Aco008248	RLK-Pelle_RLCK-XV	0.0	0.0	0.0	0.0	0.0	0.1	0.1	0.0	0.0	0.0	0.0	0.0	0.0	0.0
Aco010060	RLK-Pelle_RLCK-XV	4.3	5.3	5.9	5.3	6.2	6.7	8.0	2.3	1.6	7.8	1.2	6.4	5.4	11.3
Aco011502	RLK-Pelle_RLCK-XV	0.7	0.9	0.9	0.7	1.4	1.9	1.3	4.5	1.6	1.1	2.6	0.1	0.2	2.0
Aco013142	RLK-Pelle_RLCK-XV	0.1	0.1	0.2	0.0	0.1	0.1	0.5	0.2	0.8	0.0	0.4	0.0	0.3	2.8
Aco017974	RLK-Pelle_RLCK-XV	12.0	15.5	27.3	22.5	26.6	28.7	31.2	37.5	31.9	22.0	23.3	47.1	12.7	33.3
Aco018768	RLK-Pelle_RLCK-XV	0.4	0.6	0.9	0.7	0.8	1.4	1.7	0.3	0.8	1.2	0.4	1.1	0.9	1.4
Aco010089	RLK-Pelle_RLCK-XVI	18.7	21.4	20.3	16.2	12.3	10.5	11.1	8.7	16.4	11.9	16.1	46.7	87.8	28.2
Aco000390	RLK-Pelle_SD-2b	0.5	0.6	0.2	0.4	0.4	0.3	0.4	2.7	0.2	0.3	0.1	0.0	0.0	0.1
Aco001333	RLK-Pelle_SD-2b	52.6	41.7	15.0	26.4	21.9	7.3	1.4	0.4	1.6	41.6	0.9	0.7	0.1	21.4
Aco002681	RLK-Pelle_SD-2b	0.0	0.1	0.1	0.0	0.0	0.1	0.2	0.0	0.0	0.0	0.2	0.0	0.2	2.9
Aco004306	RLK-Pelle_SD-2b	45.8	43.2	16.7	29.8	23.7	12.7	7.7	4.1	7.1	34.1	8.5	12.8	3.7	11.2
Aco004307	RLK-Pelle_SD-2b	6.5	6.5	1.8	2.7	1.9	1.3	1.2	0.5	0.2	4.6	1.0	0.5	3.0	0.3
Aco004308	RLK-Pelle_SD-2b	12.9	12.4	3.9	5.3	4.7	3.6	1.5	0.3	1.1	9.5	2.9	2.3	3.8	2.4
Aco008481	RLK-Pelle_SD-2b	0.4	0.5	1.4	0.1	0.6	0.8	1.7	8.4	8.2	0.0	8.9	0.6	0.2	0.3
Aco009110	RLK-Pelle_SD-2b	1.2	1.0	0.4	0.2	0.3	0.3	0.2	0.6	0.3	0.2	0.4	0.2	2.3	0.7
Aco009275	RLK-Pelle_SD-2b	2.3	0.7	2.7	1.4	1.8	1.4	3.1	3.4	0.9	1.9	0.3	0.2	1.9	5.1
Aco009739	RLK-Pelle_SD-2b	5.7	7.0	10.0	7.4	8.4	7.8	7.4	5.8	11.9	4.5	15.4	8.3	4.1	6.3
Aco009759	RLK-Pelle_SD-2b	16.2	15.2	16.4	14.4	13.6	16.0	20.3	22.6	20.8	16.8	18.0	12.0	12.6	19.3
Aco013417	RLK-Pelle_SD-2b	25.1	23.4	15.9	12.2	15.3	15.5	15.0	7.2	15.1	6.4	13.6	3.7	22.6	12.8
Aco014155	RLK-Pelle_SD-2b	1.7	1.8	1.8	0.1	1.0	2.4	3.1	1.8	3.4	0.2	1.9	0.2	9.9	1.1
Aco014291	RLK-Pelle_SD-2b	0.2	0.2	0.1	0.3	0.1	0.3	0.4	0.2	0.3	0.0	0.6	0.3	0.2	0.5
Aco014426	RLK-Pelle_SD-2b	3.0	3.2	1.8	2.8	2.9	2.3	0.6	0.4	0.3	5.2	0.2	2.0	0.8	1.4
Aco014428	RLK-Pelle_SD-2b	0.2	0.3	0.7	0.2	0.3	0.3	0.1	0.0	0.0	0.3	0.0	0.4	0.2	0.2
Aco014431	RLK-Pelle_SD-2b	0.1	0.1	0.1	0.1	0.0	0.1	0.0	0.0	0.0	0.1	0.0	0.0	0.0	0.0
Aco015676	RLK-Pelle_SD-2b	0.4	0.1	0.0	0.2	0.3	0.2	0.3	0.0	0.0	0.6	0.0	0.0	0.1	0.1
Aco016784	RLK-Pelle_SD-2b	3.5	2.6	4.0	2.5	2.8	3.2	2.0	1.1	1.7	1.5	1.3	3.5	3.0	4.1
Aco017118	RLK-Pelle_SD-2b	0.1	0.2	0.3	0.0	0.0	0.0	0.0	0.0	0.2	0.0	0.3	0.0	0.0	0.1
Aco018405	RLK-Pelle_SD-2b	0.4	0.6	0.6	0.0	0.2	0.2	0.2	2.9	0.7	0.0	1.0	0.1	0.1	0.2
Aco021383	RLK-Pelle_SD-2b	0.8	0.3	0.8	0.4	0.8	1.6	4.1	0.1	0.8	1.7	0.3	0.3	4.3	9.1
Aco021385	RLK-Pelle_SD-2b	0.1	0.0	0.0	0.0	0.0	0.1	0.1	0.1	0.0	0.1	0.1	0.0	2.6	0.4
Aco029438	RLK-Pelle_SD-2b	3.0	2.8	2.2	3.5	3.8	3.9	3.4	0.9	1.4	3.5	1.4	1.3	2.6	3.0
Aco029933	RLK-Pelle_SD-2b	0.6	0.9	0.9	0.4	0.7	0.6	0.7	0.5	1.0	0.3	0.7	0.4	1.8	1.4
Aco031518	RLK-Pelle_SD-2b	0.2	0.2	0.0	0.3	0.2	0.2	0.8	0.1	0.0	0.9	0.1	0.2	0.4	1.0
Aco007878	RLK-Pelle_URK-1	0.2	0.6	3.8	1.2	3.9	5.0	8.0	3.7	10.6	0.8	12.1	1.3	1.1	2.9
Aco017692	RLK-Pelle_URK-1	6.2	7.5	7.8	5.5	5.8	4.7	5.1	3.2	9.2	2.4	10.0	7.6	0.2	4.6
Aco015287	RLK-Pelle_URK-2	2.6	3.4	4.6	4.5	4.3	3.5	3.8	2.1	4.7	3.8	4.3	1.8	1.6	2.6
Aco000815	RLK-Pelle_WAK	4.9	5.5	10.3	8.1	10.5	13.8	10.8	18.9	20.2	6.4	18.4	11.0	9.2	5.6
Aco006982	RLK-Pelle_WAK	80.6	93.5	48.7	62.2	61.2	54.4	45.8	19.7	22.0	54.9	21.1	44.7	39.2	37.4
Aco010104	RLK-Pelle_WAK	1.3	1.1	0.9	1.5	1.1	1.0	1.5	0.1	0.7	0.8	0.3	1.4	0.3	1.5
Aco010471	RLK-Pelle_WAK	0.0	0.0	0.0	0.0	0.0	0.0	0.0	0.0	0.0	0.0	0.0	0.0	1.5	0.0
Aco010940	RLK-Pelle_WAK	7.2	3.8	1.5	2.2	2.1	2.5	0.8	0.9	0.5	4.3	0.3	3.6	0.2	3.5
Aco013932	RLK-Pelle_WAK	0.5	0.4	0.0	0.3	0.1	0.1	0.1	0.1	0.0	1.0	0.0	0.0	0.1	2.6
Aco013934	RLK-Pelle_WAK	0.7	0.7	1.8	0.5	1.1	1.1	0.1	0.0	0.0	0.8	0.3	2.1	0.1	1.3
Aco017269	RLK-Pelle_WAK	2.8	2.8	3.1	1.5	1.9	2.2	1.8	1.7	2.9	1.2	2.7	1.6	5.8	1.9
Aco017270	RLK-Pelle_WAK	4.3	4.5	4.2	4.2	4.9	5.1	4.6	3.4	1.7	2.7	1.3	0.7	4.6	2.2
Aco017271	RLK-Pelle_WAK	51.6	48.2	32.4	37.4	31.2	22.0	16.0	6.4	14.2	39.2	15.8	25.0	9.3	13.2
Aco019497	RLK-Pelle_WAK	0.0	0.0	0.0	0.0	0.0	0.0	0.0	0.0	0.0	0.0	0.0	0.0	0.0	0.0
Aco022630	RLK-Pelle_WAK	0.0	0.0	0.0	0.0	0.0	0.0	0.0	0.0	0.0	0.0	0.0	0.0	0.0	0.0
Aco022857	RLK-Pelle_WAK	1.7	1.5	0.4	1.0	0.6	2.3	1.8	2.0	0.1	0.5	3.8	0.1	0.1	6.4
Aco029424	RLK-Pelle_WAK	0.1	0.0	0.0	0.0	0.0	0.1	0.0	0.0	0.0	0.0	0.0	0.0	3.3	0.0
Aco030594	RLK-Pelle_WAK	0.2	0.2	0.0	0.1	0.1	0.2	0.3	0.3	0.0	0.1	0.7	0.1	0.3	2.1
Aco030661	RLK-Pelle_WAK	0.0	0.0	0.0	0.0	0.0	0.0	0.0	0.0	0.0	0.0	0.0	0.0	0.0	0.0
Aco004945	RLK-Pelle_WAK_LRK10L-1	27.2	25.5	27.9	19.1	25.2	41.1	85.8	43.0	7.9	23.6	3.8	31.5	24.1	35.2
Aco013318	RLK-Pelle_WAK_LRK10L-1	33.3	29.0	18.1	22.6	19.7	17.5	12.6	4.9	2.7	23.5	3.3	4.0	18.1	17.6
Aco016846	RLK-Pelle_WAK_LRK10L-1	36.6	37.3	19.1	27.1	29.4	38.5	46.0	2.3	3.1	33.0	3.4	20.5	34.7	51.8
Aco017453	RLK-Pelle_WAK_LRK10L-1	10.5	10.9	11.7	10.9	11.1	9.8	6.6	8.4	10.9	8.3	12.7	7.6	4.0	6.0
Aco021483	RLK-Pelle_WAK_LRK10L-1	8.9	5.4	4.9	3.7	6.4	12.6	21.0	0.1	0.4	14.5	0.5	4.3	1.6	7.9
Aco021489	RLK-Pelle_WAK_LRK10L-1	2.3	2.2	1.2	3.9	2.5	1.4	1.9	0.9	7.8	15.6	7.9	2.6	0.5	1.3
Aco021703	RLK-Pelle_WAK_LRK10L-1	28.5	24.1	12.7	14.9	13.6	14.8	17.7	4.6	1.6	14.9	1.5	6.3	5.8	7.3
Aco023896	RLK-Pelle_WAK_LRK10L-1	1.9	1.0	1.2	0.6	1.3	2.6	5.5	0.1	0.2	3.3	0.1	0.8	0.6	1.9
Aco024823	RLK-Pelle_WAK_LRK10L-1	2.5	2.5	4.5	2.2	3.7	3.2	2.6	1.1	3.7	1.8	2.1	2.7	3.4	8.1
Aco006792	SCY1_SCYL2	68.0	56.5	27.7	36.5	33.5	23.0	22.8	20.0	23.7	42.3	24.9	24.1	21.1	21.3
Aco002277	STE_STE11	27.7	24.5	17.9	21.3	21.7	19.1	22.0	17.5	15.3	21.5	15.2	16.7	11.2	19.8
Aco002654	STE_STE11	18.9	19.7	12.8	15.2	15.5	13.4	11.2	4.0	4.9	13.1	7.5	10.0	15.0	17.4
Aco004508	STE_STE11	2.1	2.2	1.9	2.7	2.2	1.6	5.7	2.5	0.0	2.7	0.0	0.7	0.2	0.6
Aco007932	STE_STE11	57.7	55.5	38.6	43.0	46.8	45.0	42.1	16.4	21.0	47.2	18.0	54.2	51.7	49.5
Aco008557	STE_STE11	104.9	100.3	68.3	99.4	90.5	83.8	90.9	49.4	57.9	116.2	53.5	97.9	67.2	76.7
Aco011070	STE_STE11	1.2	1.4	1.4	6.1	3.8	4.9	2.5	6.3	3.2	7.5	2.1	0.5	0.6	1.2
Aco012013	STE_STE11	9.2	10.4	16.3	12.5	16.6	17.8	22.9	20.0	21.9	12.9	22.3	18.0	12.6	16.3
Aco015939	STE_STE11	11.6	10.0	7.0	8.5	7.6	6.6	8.5	6.2	6.3	9.8	6.9	5.8	3.9	7.2
Aco019577	STE_STE11	424.0	591.6	154.5	380.8	268.4	235.8	122.7	33.8	23.3	353.9	68.4	239.8	298.7	231.2
Aco023588	STE_STE11	11.1	10.8	10.8	9.6	11.0	11.1	11.8	8.9	10.4	10.8	10.3	13.2	10.7	11.8
Aco024039	STE_STE11	60.5	82.2	16.8	26.7	25.3	23.5	7.4	2.7	8.2	31.1	7.9	18.6	8.4	4.2
Aco025092	STE_STE11	0.0	0.0	0.2	0.0	0.0	0.1	0.1	0.5	0.3	0.0	0.4	0.0	0.0	0.1
Aco007550	STE_STE20-Fray	18.9	15.1	16.8	16.4	18.1	18.4	25.0	19.2	16.5	21.8	12.1	17.2	19.3	30.2
Aco012093	STE_STE20-Fray	0.3	0.3	0.4	0.5	0.4	0.5	0.4	25.4	1.3	0.6	0.5	0.2	1.0	0.4
Aco012741	STE_STE20-Fray	27.9	28.4	30.4	27.1	31.6	33.7	36.3	35.9	27.4	35.2	26.0	37.8	33.5	47.0
Aco024455	STE_STE20-Fray	0.0	0.0	0.0	0.0	0.0	0.0	0.0	4.6	0.0	0.0	0.1	0.0	0.5	0.0
Aco017568	STE_STE20-Pl	18.1	17.2	20.3	18.9	19.8	21.0	22.2	21.1	25.5	18.0	25.8	20.4	15.1	17.9
Aco009011	STE_STE20-YSK	23.1	22.2	22.7	20.1	20.9	21.2	28.0	31.5	46.0	22.0	43.9	24.6	12.2	21.3
Aco005640	STE_STE7	30.1	23.5	23.4	22.8	21.0	18.7	21.1	24.1	19.9	17.4	23.4	15.1	8.4	23.5
Aco009956	STE_STE7	31.8	24.6	13.8	12.5	11.1	12.2	18.9	1.7	1.2	23.7	1.5	20.6	39.6	15.7
Aco011611	STE_STE7	7.5	8.6	6.2	6.3	5.5	5.2	3.6	3.8	3.4	8.0	5.7	6.2	12.0	9.6
Aco012122	STE_STE7	237.9	252.1	111.2	234.9	159.9	109.6	70.2	48.9	50.3	209.2	49.1	86.4	109.6	32.3
Aco012791	STE_STE7	100.4	92.2	79.5	85.9	84.6	77.3	69.6	67.5	81.1	101.4	87.4	104.2	51.5	52.9
Aco012958	STE_STE7	0.4	0.4	0.2	0.2	0.0	0.1	0.1	21.1	0.2	0.1	0.2	0.2	0.1	0.1
Aco017310	STE_STE7	0.2	0.1	0.1	0.2	0.2	0.2	0.1	11.7	0.2	0.2	0.1	0.1	0.1	0.0
Aco019429	STE_STE7	0.0	0.0	0.0	0.0	0.0	0.0	0.0	0.0	0.0	0.0	0.0	0.0	0.0	0.0
Aco030612	STE_STE7	0.0	0.0	0.0	0.0	0.0	0.0	0.0	0.0	0.0	0.0	0.0	0.0	0.0	0.0
Aco004544	STE_STE-Pl	29.8	28.7	29.1	28.5	33.8	31.4	36.5	40.2	36.4	27.9	39.3	35.1	21.6	28.1
Aco018099	TKL_CTR1-DRK-1	50.4	38.5	32.9	41.8	30.2	17.7	11.8	22.7	30.8	35.2	31.9	29.1	10.5	29.5
Aco001079	TKL_CTR1-DRK-2	71.1	61.1	23.3	28.5	26.4	17.4	12.5	12.2	17.5	32.7	17.5	21.9	9.6	14.3
Aco004270	TKL_CTR1-DRK-2	21.7	17.8	18.6	20.2	19.7	18.9	22.6	28.0	17.6	21.3	16.0	17.1	18.7	31.1
Aco006575	TKL_CTR1-DRK-2	0.4	0.3	0.4	0.5	0.3	0.2	0.3	8.2	1.0	0.4	0.2	0.7	1.1	21.0
Aco007358	TKL_CTR1-DRK-2	12.9	9.7	8.7	9.9	10.6	10.7	26.6	9.8	9.1	7.9	11.6	7.2	33.6	28.8
Aco007771	TKL_CTR1-DRK-2	16.9	16.9	22.4	20.3	25.8	27.4	28.5	22.4	26.3	22.6	23.6	25.6	12.9	23.5
Aco008326	TKL_CTR1-DRK-2	15.0	13.3	14.2	18.1	17.4	15.4	7.2	21.5	17.8	26.5	17.9	23.1	21.8	40.9
Aco013704	TKL_CTR1-DRK-2	7.0	7.5	9.9	7.7	10.3	11.5	13.3	11.3	13.2	8.2	14.7	11.0	14.7	15.3
Aco015231	TKL_CTR1-DRK-2	34.1	27.1	28.7	31.5	30.4	26.4	32.6	51.8	37.4	40.9	37.6	19.5	34.5	56.3
Aco025759	TKL_CTR1-DRK-2	0.0	0.0	0.0	0.0	0.1	0.1	0.0	0.0	0.0	0.1	0.0	0.1	0.0	0.0
Aco004384	TKL_Gdt	0.0	0.0	0.1	0.1	0.1	0.1	0.1	0.2	0.0	0.3	0.0	0.1	1.3	0.0
Aco006075	TKL_Gdt	60.0	58.8	30.2	41.2	42.7	40.1	36.6	43.9	9.4	56.3	9.9	67.5	49.4	46.5
Aco017980	TKL-Pl-1	19.5	16.7	30.3	20.9	28.1	34.4	69.3	44.8	31.1	24.5	26.0	26.5	35.5	67.3
Aco021428	TKL-Pl-1	36.4	33.2	37.5	34.4	37.7	36.6	44.0	47.0	42.9	39.4	42.1	49.7	41.2	48.9
Aco009680	TKL-Pl-2	13.1	11.6	14.8	13.3	14.9	16.3	20.4	18.5	17.9	12.5	16.1	13.5	13.3	16.3
Aco016509	TKL-Pl-3	18.4	15.8	13.4	17.2	15.4	13.0	13.6	16.2	13.4	16.3	14.1	11.9	8.6	14.6
Aco000572	TKL-Pl-4	113.0	103.4	53.8	65.7	59.9	52.2	47.3	25.8	23.4	64.6	20.9	55.8	43.2	46.7
Aco002164	TKL-Pl-4	8.7	6.8	10.9	8.0	10.1	13.7	20.4	14.6	10.6	10.2	10.7	6.6	6.6	30.7
Aco004254	TKL-Pl-4	1.3	1.9	3.1	1.7	2.5	3.3	7.2	20.3	8.3	1.0	6.8	1.2	5.0	2.6
Aco005202	TKL-Pl-4	322.1	266.3	103.8	221.8	206.0	134.1	70.3	12.5	13.8	269.0	15.0	26.9	25.6	46.0
Aco006012	TKL-Pl-4	22.2	24.6	14.7	17.7	18.4	19.4	18.3	7.6	6.4	18.0	7.0	14.6	15.2	40.9
Aco006170	TKL-Pl-4	16.7	19.6	29.0	30.1	25.7	27.9	28.8	55.3	64.9	17.6	47.6	21.3	9.5	21.5
Aco006560	TKL-Pl-4	94.9	96.0	76.3	73.7	67.7	75.5	83.6	85.3	77.3	80.8	78.0	85.1	83.1	92.4
Aco007842	TKL-Pl-4	37.8	32.2	26.3	26.6	27.0	26.1	33.1	37.5	34.1	31.6	29.1	32.0	43.5	52.0
Aco008319	TKL-Pl-4	32.9	34.0	32.5	31.8	29.9	31.2	36.3	28.3	27.2	39.3	28.0	29.8	23.8	26.4
Aco009694	TKL-Pl-4	4.6	5.1	9.7	6.8	9.4	11.6	15.4	16.9	16.6	4.7	17.2	8.7	7.3	73.1
Aco012242	TKL-Pl-4	76.7	68.9	58.8	56.5	59.5	57.9	71.9	45.6	44.4	69.7	47.5	67.1	56.3	81.3
Aco015160	TKL-Pl-4	9.0	5.0	5.0	4.9	6.2	8.3	11.0	11.3	3.1	8.7	3.4	6.6	7.5	12.9
Aco016410	TKL-Pl-4	12.3	19.1	23.5	21.6	27.3	24.9	51.3	80.5	76.3	11.8	100.5	6.0	1.1	9.4
Aco018941	TKL-Pl-4	0.3	0.5	0.4	0.5	0.2	0.2	0.9	0.2	0.3	0.3	0.6	0.0	3.8	0.1
Aco019770	TKL-Pl-4	14.9	14.1	8.9	11.5	10.2	11.6	11.4	27.1	11.4	13.0	11.8	13.2	22.1	17.3
Aco026788	TKL-Pl-4	40.4	34.3	32.5	30.7	29.1	32.5	34.5	36.8	35.2	23.4	33.5	35.2	34.2	35.3
Aco003437	TKL-Pl-5	34.9	27.2	24.6	31.2	26.1	24.5	17.1	11.4	20.1	26.8	29.6	33.8	21.1	38.1
Aco006025	TKL-Pl-5	35.2	38.6	47.3	46.1	48.9	49.9	37.5	24.0	35.1	38.2	30.6	54.0	24.1	41.0
Aco009623	TKL-Pl-5	34.8	26.0	24.6	27.1	23.3	23.8	30.9	56.3	40.1	28.7	36.6	24.8	33.8	36.5
Aco011370	TKL-Pl-5	0.0	0.1	0.1	0.1	0.1	0.1	0.3	0.9	0.1	0.0	0.3	0.0	0.0	0.2
Aco005476	TKL-Pl-6	1.7	1.5	8.6	5.6	8.6	10.1	8.0	12.6	15.3	3.0	15.2	2.4	3.9	4.8
Aco008181	TKL-Pl-6	39.0	38.3	39.2	38.0	39.3	33.4	29.1	53.6	49.8	32.0	50.8	53.3	16.3	36.5
Aco009512	TKL-Pl-6	32.5	30.5	27.0	26.3	31.3	35.8	39.9	16.3	22.3	55.7	18.9	29.4	38.9	47.9
Aco010177	TKL-Pl-6	15.5	10.7	6.9	16.1	10.2	5.7	4.2	7.1	6.2	12.5	6.0	3.0	3.5	4.0
Aco011547	TKL-Pl-6	17.4	15.6	22.3	19.2	23.5	20.0	23.5	26.5	28.9	34.0	28.6	39.3	11.9	23.4
Aco012130	TKL-Pl-6	21.3	22.4	26.5	25.5	25.8	21.8	20.8	29.9	28.7	25.5	29.0	30.9	27.8	18.1
Aco014608	TKL-Pl-6	49.8	46.4	43.8	43.3	44.2	38.5	44.5	46.4	47.7	51.8	44.0	58.5	31.5	47.7
Aco020140	TKL-Pl-6	0.4	0.7	0.8	0.3	0.6	0.4	0.6	0.9	0.7	0.4	1.3	0.9	0.1	0.5
Aco001585	TKL-Pl-7	1.9	3.1	5.5	4.0	5.5	6.1	6.3	4.0	15.6	3.0	22.7	3.3	2.5	1.7
Aco011086	TKL-Pl-7	0.4	0.6	1.6	1.7	2.1	2.1	1.2	0.8	1.7	1.0	1.7	0.1	0.3	0.2
Aco024327	TKL-Pl-7	0.6	0.6	0.7	0.5	0.8	0.7	0.7	0.8	2.0	0.5	1.1	0.1	0.2	0.3
Aco020615	TKL-Pl-8	0.0	0.0	0.0	0.0	0.0	0.0	0.0	0.0	0.0	0.0	0.0	0.0	0.0	0.0
Aco009725	TLK	7.9	9.5	11.9	10.8	14.6	16.3	19.1	13.9	17.8	11.7	15.4	20.8	12.2	21.0
Aco021939	TLK	0.2	0.1	0.3	0.2	0.4	0.2	0.5	0.5	0.6	0.2	0.9	0.2	0.3	0.5
Aco028691	TTK	0.2	0.2	0.4	0.1	0.3	0.3	0.5	3.0	0.7	0.2	1.0	0.2	0.4	0.2
Aco001795	ULK_Fused	0.3	0.5	1.3	0.3	0.5	0.7	1.3	4.0	4.3	0.3	4.0	0.2	0.2	1.1
Aco002406	ULK_ULK4	0.6	0.5	1.3	0.5	0.7	0.6	1.4	4.7	4.1	0.4	3.4	0.5	0.5	0.9
Aco010889	WEE	4.1	4.9	6.5	4.8	7.1	9.9	12.3	7.9	13.7	4.0	10.9	6.4	5.4	8.2
Aco012292	WNK_NRBP	14.4	21.1	11.7	19.9	11.9	7.2	3.1	28.6	16.9	16.8	14.6	3.6	5.7	2.8
Aco012539	WNK_NRBP	38.5	35.7	38.2	34.5	40.5	53.1	87.0	3.9	2.1	52.5	5.0	29.0	143.9	50.5
Aco015595	WNK_NRBP	16.2	12.8	19.4	15.7	20.5	20.7	23.6	39.5	27.1	10.8	20.9	23.4	11.6	23.0
Aco016782	WNK_NRBP	7.4	3.5	1.3	0.9	1.1	1.2	12.1	26.3	2.2	2.4	0.9	0.6	4.7	5.6
Aco022774	WNK_NRBP	4.6	5.8	21.3	11.0	23.4	38.2	74.3	28.4	37.3	6.6	25.4	21.5	19.6	33.4
Aco026574	WNK_NRBP	13.6	12.3	7.6	8.9	8.7	8.8	10.6	8.3	7.6	11.3	7.8	8.0	6.5	8.8
Aco021788	Unclassified	0.0	0.1	0.6	0.3	0.6	0.3	0.3	0.1	1.3	0.0	1.3	0.3	0.0	0.0
Aco003203	Unclassified	67.3	61.8	25.0	52.9	42.5	49.0	21.8	3.2	7.0	54.3	5.6	12.2	19.4	29.3
Aco017737	Unclassified	4.7	6.1	13.5	4.9	6.4	7.2	12.9	31.1	34.1	2.1	36.4	14.0	7.2	7.0
Aco000580	Unclassified	31.7	37.8	7.6	14.6	12.5	11.5	6.4	8.5	3.6	6.2	4.9	3.7	10.9	14.8
Aco011785	Unclassified	0.0	0.0	0.1	0.1	0.0	0.1	0.0	0.0	0.0	0.0	0.0	0.0	0.0	0.0
Aco021440	Unclassified	2.9	5.5	10.7	12.3	10.2	4.0	9.4	5.4	5.2	4.8	6.0	0.5	1.1	0.1
Aco010011	Unclassified	4.0	5.6	10.8	6.9	12.1	20.2	9.0	5.4	10.4	4.1	15.4	5.7	0.3	2.7

[truncated: 6 more sheets: Table S11, Table S12, Table S13, Table S14, Table S15, Table S16]
